# Supplementary material for: Regression and machine learning approaches identify potential risk factors for glioblastoma multiforme
Source: Brain Commun. 2025 May 27;7(3):fcaf187. doi: 10.1093/braincomms/fcaf187 (PMC12127608; doi:10.1093/braincomms/fcaf187)
Supplement: fcaf187_Supplementary_Data [file fcaf187_supplementary_data.zip]

Archive with 2 entries (2 files):
- Supplementary_material.docx
- Supplementary_Tables_1-3.xlsx
