# Supplementary material for: Regression and machine learning approaches identify potential risk factors for glioblastoma multiforme
Source: Brain Commun. 2025 May 27;7(3):fcaf187. doi: 10.1093/braincomms/fcaf187 (PMC12127608; doi:10.1093/braincomms/fcaf187)
Supplement: fcaf187_Supplementary_Data [file fcaf187_supplementary_data.zip › Supplementary_Tables_1-3.xlsx]

## Sheet: Supplementary Table 1
UKBB Field	Category	Exposure	Level	Type	Unit	Category coding	Controls	Cases	Relative CR%	Overall CR%
1558	Alcohol	alcohol intake frequency - 0	Reference	Categorical	-	Never	19561	33	6.46287	99.9311
	Alcohol	alcohol intake frequency - 1			-	Daily or almost daily	62442	135	20.6403
	Alcohol	alcohol intake frequency - 2			-	Three/four times a week	73502	144	24.2913
	Alcohol	alcohol intake frequency - 3			-	Once/twice a week	80809	136	26.6988
	Alcohol	alcohol intake frequency - 4			-	One to three times a month	34315	64	11.3395
	Alcohol	alcohol intake frequency - 5			-	Special occasions only	31764	64	10.4981
1568	Alcohol	average weekly red wine intake		Continuous	glasses		215537	412	71.2285	71.2285
1578	Alcohol	average weekly champagne plus white whine intake		Continuous	glasses		215392	412	71.1806	71.1806
1588	Alcohol	average weekly beer plus cider intake		Continuous	pints		215921	413	71.3554	71.3554
1598	Alcohol	average weekly spirits intake		Continuous	measures		215248	413	71.1335	71.1335
1608	Alcohol	average weekly fortified wine intake		Continuous	glasses		215877	414	71.3413	71.3413
5364	Alcohol	average weekly intake of other alcoholic drinks		Continuous	glasses		71651	118	23.6722	23.6722
1618	Alcohol	alcohol usually taken with meals - 0	Reference	Categorical	-	No	50708	93	16.7562	94.6688
	Alcohol	alcohol usually taken with meals - 1			-	Yes	103043	206	34.0556
	Alcohol	alcohol usually taken with meals - 2			-	It varies	85260	158	28.1742
1628	Alcohol	alcohol intake versus 10 years previously - 1	Reference	Categorical	-	More nowadays	47463	84	15.6829	95.1715
	Alcohol	alcohol intake versus 10 years previously - 2			-	About the same	106919	233	35.3429
	Alcohol	alcohol intake versus 10 years previously - 3			-	Less nowadays	126792	224	41.8949
2664	Alcohol	reason for reducing amount of alcohol drunk - 1	Reference	Categorical	-	Illness or ill health	6802	22	2.25082	36.8084
	Alcohol	reason for reducing amount of alcohol drunk - 2			-	Doctor's advice	2315	9	0.766546
	Alcohol	reason for reducing amount of alcohol drunk - 3			-	Health precaution	35817	63	11.8346
	Alcohol	reason for reducing amount of alcohol drunk - 4			-	Financial Reasons	5774	13	1.90878
	Alcohol	reason for reducing amount of alcohol drunk - 5			-	Other reason	60690	90	20.0476
3731	Alcohol	former alcohol drinker - 0	Reference	Binary	-	No	9474	12	3.12885	6.44605
	Alcohol	former alcohol drinker - 1		Binary	-	Yes	10036	21	3.31719
4407	Alcohol	average monthly red wine intake		Continuous	glasses		22316	43	7.37488	7.37488
4418	Alcohol	average monthly champagne plus white wine intake		Continuous	glasses		22283	43	7.36399	7.36399
4429	Alcohol	average monthly beer plus cider intake		Continuous	pints		22352	43	7.38675	7.38675
4440	Alcohol	average monthly spirits intake		Continuous	measures		22278	43	7.36234	7.36234
4451	Alcohol	average monthly fortified wine intake		Continuous	glasses		22388	43	7.39862	7.39862
4462	Alcohol	average monthly intake of other alcoholic drinks		Continuous	glasses		22415	43	7.40753	7.40753
20403	Alcohol	amount of alcohol drunk on a typical drinking day - 1		Categorical	-	1-2	46418	36	15.3224	30.5636
	Alcohol	amount of alcohol drunk on a typical drinking day - 2			-	3-4	25625	23	8.45972
	Alcohol	amount of alcohol drunk on a typical drinking day - 3			-	5-6	11518	2	3.79975
	Alcohol	amount of alcohol drunk on a typical drinking day - 4			-	7-8-9	6281	2	2.07238
	Alcohol	amount of alcohol drunk on a typical drinking day - 5			-	10+	2754	3	0.909367
20406	Alcohol	ever addicted to alcohol - 0	Reference	Binary	-	No	3277	2	1.08154	1.84314
	Alcohol	ever addicted to alcohol - 1			-	Yes	2309	0	0.761599
20412	Alcohol	frequency of needing morning drink after heavy drinking session in last year - 1	Reference	Categorical	-	Never	56452	35	18.6316	18.7256
	Alcohol	frequency of needing morning drink after heavy drinking session in last year - 2			-	Less than monthly	183	0	0.0603606
	Alcohol	frequency of needing morning drink after heavy drinking session in last year - 3			-	Monthly	35	0	0.0115444
	Alcohol	frequency of needing morning drink after heavy drinking session in last year - 4			-	Weekly	36	0	0.0118742
	Alcohol	frequency of needing morning drink after heavy drinking session in last year - 5			-	Daily or almost daily	31	0	0.010225
20414	Alcohol use	frequency of drinking alcohol - 0	Reference	Categorical	-	Never	7891	2	2.60342	33.2277
	Alcohol use	frequency of drinking alcohol - 1			-	Monthly or less	12738	8	4.20413
	Alcohol use	frequency of drinking alcohol - 2			-	2 to 4 times a month	18547	13	6.12182
	Alcohol use	frequency of drinking alcohol - 3			-	2 to 3 times a week	30939	25	10.2131
	Alcohol use	frequency of drinking alcohol - 4			-	4+ times a week	30555	21	10.0852
20416	Alcohol use	frequency of consuming 6 or more units of alcohol - 1	Reference	Categorical	-	Never	44889	40	14.8193	30.618
	Alcohol use	frequency of consuming 6 or more units of alcohol - 2			-	Less than monthly	23414	12	7.72681
	Alcohol use	frequency of consuming 6 or more units of alcohol - 3			-	Monthly	8539	4	2.81782
	Alcohol use	frequency of consuming 6 or more units of alcohol - 4			-	Weekly	12701	9	4.19226
	Alcohol use	frequency of consuming 6 or more units of alcohol - 5			-	Daily or almost daily	3216	3	1.06175
50	Body size measures	standing height		Continuous	cm		301570	574	99.6589
2306	General health	weight change compared with 1 year ago - 0	Reference	Categorical	-	No - weight about the same	168810	355	55.7973	98.2799
	General health	weight change compared with 1 year ago - 2			-	Yes - gained weight	83549	125	27.599
	General health	weight change compared with 1 year ago - 3			-	Yes - lost weight	45039	85	14.8837
21001	Body size measures	BMI		Continuous	Kg/m2		301267	574	99.559	99.559
21002	Body size measures	weight		Continuous	Kg		301369	575	99.593	99.593
23100	Body composition by impedance	whole body fat mass		Continuous	Kg		296629	567	98.0269	98.0269
23101	Body composition by impedance	whole body fatFree mass		Continuous	Kg		297157	567	98.2011	98.2011
23102	Body composition by impedance	whole body water mass		Continuous	Kg		297182	567	98.2093	98.2093
3761	Medical conditions	age hay fever, rhinitis or eczema diagnosed		Continuous	years		61835	103	20.4296	20.4296
3786	Medical conditions	age asthma diagnosed		Continuous	years		30524	41	10.0815	10.0815
6152	Medical conditions	Blood clot, DVT, bronchitis, emphysema, asthma, rhinitis, eczema, allergy diagnosed by Doctor - 0		Categorical	-	None of the above	205498	417	67.9188	99.8572
	Medical conditions	Blood clot, DVT, bronchitis, emphysema, asthma, rhinitis, eczema, allergy diagnosed by Doctor - 5			-	Blood clot in the leg (DVT)	5317	6	1.75573
	Medical conditions	Blood clot, DVT, bronchitis, emphysema, asthma, rhinitis, eczema, allergy diagnosed by Doctor - 6			-	Blood clot in the lung	3994	9	1.32035
	Medical conditions	Blood clot, DVT, bronchitis, emphysema, asthma, rhinitis, eczema, allergy diagnosed by Doctor - 7			-	Emphysema/Chronic Bronchitis	1372	3	0.453529
	Medical conditions	Blood clot, DVT, bronchitis, emphysema, asthma, rhinitis, eczema, allergy diagnosed by Doctor - 8			-	Asthma	32089	49	10.6004
	Medical conditions	Blood clot, DVT, bronchitis, emphysema, asthma, rhinitis, eczema, allergy diagnosed by Doctor - 9			-	Hayfever, allergic rhinitis or eczema	53900	91	17.8084
22126	Medical information	doctor diagnosed hayfever or allergic rhinitis - 0	Reference	Binary	-	No	60043	51	19.8214	25.74
	Medical information	doctor diagnosed hayfever or allergic rhinitis - 1			-	Yes	17930	14	5.91864
22127	Medical information	doctor diagnosed asthma - 0	Reference	Binary	-	No	68075	60	22.4736	25.74
	Medical information	doctor diagnosed asthma - 1			-	Yes	9898	5	3.2664
22166	Medical information	recent medication for hayfever or allergic rhinitis - 0	Reference	Binary	-	No	9500	6	3.13545	5.91864
	Medical information	recent medication for hayfever or allergic rhinitis - 1			-	Yes	8430	8	2.78318
22167	Medical information	recent medication for asthma - 0	Reference	Binary	-	No	3911	4	1.29132	3.2664
	Medical information	recent medication for asthma - 1			-	Yes	5987	1	1.97508
-	Derived	neutrophil lymphocyte ratio (NLR)		Continuous	10^9 cells/Litre		288515	540	95.3417	95.3417
-	Derived	platelet lymphocyte ratio (PLR)		Continuous	10^9 cells/Litre		288513	540	95.341	95.341
-	Derived	lymphocyte monocyte ratio (LMR)		Continuous	10^9 cells/Litre		288437	540	95.316	95.316
-	Derived	systemic immune inflammation index (SII)		Continuous	10^9 cells/Litre		288513	540	95.341	95.341
-	Derived	blood group - 0	Reference	Categorical	-	0	136551	264	45.127	97.2234
-	Derived	blood group - 1			-	A	121703	221	40.2153
-	Derived	blood group - 2			-	B	1236	1	0.408011
-	Derived	blood group - 3			-	AB	34716	68	11.4731
30600	Blood metabolites	albumin T3 - T1	Reference	Tertile	g/L	20.67 - 44.25	86923	179	28.7297	85.9403
	Blood metabolites	albumin T3 - T2				44.26 - 46.42	86723	149	28.6538
	Blood metabolites	albumin T3 - T3				> 46.42	86424	154	28.5568
30610	Blood metabolites	alkaline phosphatase T3 - T1	Reference	Tertile	U/L	8 - 71.1	95127	154	31.4274	93.8472
	Blood metabolites	alkaline phosphatase T3 - T2				71.2 - 89	94643	211	31.2866
	Blood metabolites	alkaline phosphatase T3 - T3				> 89	94221	168	31.1332
30620	Blood metabolites	alanine aminotransferase T3 - T1	Reference	Tertile	U/L	3.01 - 16.95	94679	149	31.278	93.8106
	Blood metabolites	alanine aminotransferase T3 - T2				16.96 - 24.5	94597	193	31.2655
	Blood metabolites	alanine aminotransferase T3 - T3				> 24.5	94604	191	31.2671
30630	Blood metabolites	apolipoprotein A T3 - T1	Reference	Tertile	g/L	0.42 - 1.407	86544	171	28.602	85.428
	Blood metabolites	apolipoprotein A T3 - T2				1.408 - 1.629	85841	168	28.3691
	Blood metabolites	apolipoprotein A T3 - T3				> 1.629	86133	142	28.4569
30640	Blood metabolites	apolipoprotein B T3 - T1	Reference	Tertile	g/L	0.401 - 0.92	94212	162	31.1282	93.3772
	Blood metabolites	apolipoprotein B T3 - T2				0.921 - 1.123	94208	167	31.1286
	Blood metabolites	apolipoprotein B T3 - T3				> 1.123	94149	201	31.1203
30650	Blood metabolites	aspartate aminotransferase T3 - T1	Reference	Tertile	U/L	3.3 - 22.1	95171	150	31.4406	93.4893
	Blood metabolites	aspartate aminotransferase T3 - T2				22.2 - 27.1	95120	204	31.4416
	Blood metabolites	aspartate aminotransferase T3 - T3				> 27.1	92617	177	30.6071
30660	Blood metabolites	direct bilirubin T3 - T1	Reference	Tertile	umol/L	1 - 1.4	80980	141	26.7569	80.2337
	Blood metabolites	direct bilirubin T3 - T2				1.41 - 1.9	81477	162	26.9277
	Blood metabolites	direct bilirubin T3 - T3				> 1.9	80326	165	26.5491
30670	Blood metabolites	urea T3 - T1	Reference	Tertile	mmol/L	0.81 - 4.76	95285	134	31.4729	93.7819
	Blood metabolites	urea T3 - T2				4.77 - 5.79	94418	165	31.1972
	Blood metabolites	urea T3 - T3				> 5.79	94090	234	31.1118
30680	Blood metabolites	calcium T3 - T1	Reference	Tertile	mmol/L	1.365 - 2.34	87073	147	28.7686	85.9109
	Blood metabolites	calcium T3 - T2				2.341 - 2.414	86931	167	28.7283
	Blood metabolites	calcium T3 - T3				> 2.414	85977	168	28.414
30700	Blood metabolites	creatinine T3 - T1	Reference	Tertile	umol/L	10.8 - 64.6	94923	143	31.3565	93.801
	Blood metabolites	creatinine T3 - T2				64.7 - 77	94712	158	31.2918
	Blood metabolites	creatinine T3 - T3				> 77	94216	232	31.1527
30710	Blood metabolites	C reactive protein T3 - T1	Reference	Tertile	mg/L	0.08 - 0.8	94493	145	31.2153	93.643
	Blood metabolites	C reactive protein T3 - T2				0.81 - 2.01	94692	191	31.2961
	Blood metabolites	C reactive protein T3 - T3				> 2.01	94188	196	31.1315
30720	Blood metabolites	cystatin c T3 - T1	Reference	Tertile	mg/L	0.371 - 0.828	95431	124	31.5178	93.8442
	Blood metabolites	cystatin c T3 - T2				0.829 - 0.935	93934	170	31.0392
	Blood metabolites	cystatin c T3 - T3				> 0.935	94617	239	31.2872
30730	Blood metabolites	gamma glutamyltransferase T3 - T1	Reference	Tertile	U/L	5 - 20.5	95133	134	31.4228	93.7974
	Blood metabolites	gamma glutamyltransferase T3 - T2				20.6 - 33.9	94153	181	31.1151
	Blood metabolites	gamma glutamyltransferase T3 - T3				> 33.9	94555	217	31.2595
30740	Blood metabolites	glucose T3 - T1	Reference	Tertile	mmol/L	0.995 - 4.71	86702	166	28.6525	85.8393
	Blood metabolites	glucose T3 - T2				4.711 - 5.146	86597	134	28.6073
	Blood metabolites	glucose T3 - T3				> 5.146	86466	181	28.5796
30750	Blood metabolites	glycated haemoglobin HbA1c T3 - T1	Reference	Tertile	mmol/mol	15.3 - 33.4	94851	169	31.3413	93.4814
	Blood metabolites	glycated haemoglobin HbA1c T3 - T2				33.5 - 36.5	94129	158	31.0996
	Blood metabolites	glycated haemoglobin HbA1c T3 - T3				> 36.5	93901	207	31.0405
30760	Blood metabolites	HDL cholesterol T3 - T1	Reference	Tertile	mmol/L	0.226 - 1.254	86919	182	28.7293	85.903
	Blood metabolites	HDL cholesterol T3 - T2				1.255 - 1.575	86538	159	28.5961
	Blood metabolites	HDL cholesterol T3 - T3				> 1.575	86500	141	28.5776
30770	Blood metabolites	IGF1 T3 - T1	Reference	Tertile	nmol/L	1.909 - 19.082	94186	158	31.1184	93.3574
	Blood metabolites	IGF1 T3 - T2				19.083 - 23.673	94157	179	31.1157
	Blood metabolites	IGF1 T3 - T3				> 23.673	94168	191	31.1233
30780	Blood metabolites	LDL direct T3 - T1	Reference	Tertile	mmol/L	0.546 - 3.173	94618	166	31.2635	93.679
	Blood metabolites	LDL direct T3 - T2				3.174 - 3.913	94447	173	31.2094
	Blood metabolites	LDL direct T3 - T3				> 3.913	94417	193	31.2061
30790	Blood metabolites	lipoprotein A T3 - T1	Reference	Tertile	nmol/L	3.8 - 11.8	75512	145	24.9546	74.8283
	Blood metabolites	lipoprotein A T3 - T2				11.81 - 40.82	75440	136	24.9279
	Blood metabolites	lipoprotein A T3 - T3				> 40.82	75475	155	24.9457
30800	Blood metabolites	oestradiol T3 - T1	Reference	Tertile	pmol/L	175 - 242.4	16083	31	5.31503	15.9273
	Blood metabolites	oestradiol T3 - T2				242.5 - 448.5	16078	7	5.30546
	Blood metabolites	oestradiol T3 - T3				> 448.5	16073	16	5.30678
30810	Blood metabolites	phosphate T3 - T1	Reference	Tertile	mmol/L	0.369 - 1.092	86903	177	28.7224	85.7737
	Blood metabolites	phosphate T3 - T2				1.093 - 1.228	86358	154	28.5351
	Blood metabolites	phosphate T3 - T3				> 1.228	86304	151	28.5163
30820	Blood metabolites	rheumatoid factor T3 - T1	Reference	Tertile	IU/ml	10 - 13.2	8006	11	2.64432	7.91878
	Blood metabolites	rheumatoid factor T3 - T2				13.3 - 22.3	7986	15	2.63904
	Blood metabolites	rheumatoid factor T3 - T3				> 22.3	7977	13	2.63542
30830	Blood metabolites	SHBG T3 - T1	Reference	Tertile	nmol/L	0.39 - 36.45	85880	183	28.387	85.1031
	Blood metabolites	SHBG T3 - T2				36.46 - 56.45	85826	159	28.3612
	Blood metabolites	SHBG T3 - T3				> 56.45	85831	135	28.355
30840	Blood metabolites	total bilirubin T3 - T1	Reference	Tertile	umol/L	1.08 - 7.02	94413	151	31.1909	93.4481
	Blood metabolites	total bilirubin T3 - T2				7.03 - 9.52	94261	179	31.15
	Blood metabolites	total bilirubin T3 - T3				> 9.52	94109	201	31.1071
30850	Blood metabolites	testosterone T3 - T1	Reference	Tertile	nmol/L	0.35 - 1.26	86314	109	28.5057	85.5656
	Blood metabolites	testosterone T3 - T2				1.261 - 10.398	86310	188	28.5304
	Blood metabolites	testosterone T3 - T3				> 10.398	86304	191	28.5294
30860	Blood metabolites	total protein T3 - T1	Reference	Tertile	g/L	47.97 - 70.7	86669	156	28.6383	85.8403
	Blood metabolites	total protein T3 - T2				70.71 - 74.01	86692	178	28.6531
	Blood metabolites	total protein T3 - T3				> 74.01	86407	147	28.5489
30870	Blood metabolites	triglycerides T3 - T1	Reference	Tertile	mmol/L	0.233 - 1.168	94668	144	31.2727	93.7753
	Blood metabolites	triglycerides T3 - T2				1.169 - 1.861	94583	181	31.2569
	Blood metabolites	triglycerides T3 - T3				> 1.861	94522	208	31.2457
30880	Blood metabolites	urate T3 - T1	Reference	Tertile	umol/L	89.1 - 267.6	94551	138	31.2321	93.7334
	Blood metabolites	urate T3 - T2				267.7 - 338.7	94570	177	31.2513
	Blood metabolites	urate T3 - T3				> 338.7	94525	218	31.25
30890	Blood metabolites	vitamin D T3 - T1	Reference	Tertile	nmol/L	10 - 38.1	91021	148	30.0711	89.7918
	Blood metabolites	vitamin D T3 - T2				38.2 - 57.2	90270	180	29.834
	Blood metabolites	vitamin D T3 - T3				> 57.2	90426	184	29.8867
4196	Arterial stiffness	pulse wave peak to peak time		Continuous	milliseconds		99738	173	32.9546	32.9546
93	Blood pressure	systolic blood pressure, Manual Reading		Continuous	mmHg		20983	45	6.93586	6.93586
94	Blood pressure	diastolic blood pressure, Manual Reading		Continuous	mmHg		20983	45	6.93586	6.93586
95	Blood pressure	pulse rate (during blood pressure measurement)		Continuous	bpm		20983	45	6.93586	6.93586
102	Blood pressure	pulse rate, Automated Reading		Continuous	bpm		281155	531	92.9111	92.9111
4080	Blood pressure	systolic blood pressure, Automated Reading		Continuous	mmHg		281148	531	92.9088	92.9088
4194	Arterial stiffness	pulse rate		Continuous	bpm		99788	173	32.9711	32.9711
4195	Arterial stiffness	pulse wave reflection index		Continuous	integer		99788	173	32.9711	32.9711
21021	Arterial stiffness	pulse wave arterial stiffness index		Continuous	integer		99387	173	32.8388	32.8388
20191	Fluid intelligence / reasoning	fluid intelligence score		Continuous	correct answers		78714	70	25.9861	25.9861
1289	Diet	cooked vegetable intake		Continuous	tablespoon/day		299257	569	98.8944	98.8944
1299	Diet	salad raw vegetable intake		Continuous	tablespoon/day		298991	564	98.805	98.805
1309	Diet	fresh fruit intake		Continuous	pieces/day		301552	575	99.6533	99.6533
1319	Diet	dried fruit intake		Continuous	pieces/day		299769	568	99.0629	99.0629
1329	Diet	oily fish intake - 0	Reference	Categorical	-	Never	33717	54	11.139	99.5313
	Diet	oily fish intake - 1			-	Less than once a week	102249	186	33.7871
	Diet	oily fish intake - 2			-	Once a week	112966	232	37.3371
	Diet	oily fish intake - 3			-	2-4 times a week	49684	94	16.4187
	Diet	oily fish intake - 4			-	5-6 times a week	1957	6	0.647474
	Diet	oily fish intake - 5			-	Once or more daily	610	2	0.201862
1339	Diet	non-oily fish intake - 0	Reference	Categorical	-	Never	13518	13	4.46305	99.6329
	Diet	non-oily fish intake - 1			-	Less than once a week	88093	163	29.1103
	Diet	non-oily fish intake - 2			-	Once a week	150772	305	49.8311
	Diet	non-oily fish intake - 3			-	2-4 times a week	47332	92	15.6423
	Diet	non-oily fish intake - 4			-	5-6 times a week	1390	0	0.458477
	Diet	non-oily fish intake - 5			-	Once or more daily	386	1	0.127648
1349	Diet	processed meat intake - 0	Reference	Categorical	-	Never	26659	43	8.80737	99.8476
	Diet	processed meat intake - 1			-	Less than once a week	90014	178	29.7489
	Diet	processed meat intake - 2			-	Once a week	89101	155	29.4401
	Diet	processed meat intake - 3			-	2-4 times a week	84026	177	27.7735
	Diet	processed meat intake - 4			-	5-6 times a week	9891	18	3.26838
	Diet	processed meat intake - 5			-	Once or more daily	2450	4	0.809425
1359	Diet	poultry intake - 0	Reference	Categorical	-	Never	15205	26	5.02378	99.8361
	Diet	poultry intake - 1			-	Less than once a week	32227	75	10.6545
	Diet	poultry intake - 2			-	Once a week	108530	233	35.8743
	Diet	poultry intake - 3			-	2-4 times a week	139916	232	46.2263
	Diet	poultry intake - 4			-	5-6 times a week	5624	10	1.85831
	Diet	poultry intake - 5			-	Once or more daily	603	0	0.198893
1369	Diet	beef intake - 0	Reference	Categorical	-	Never	30350	49	10.0268	99.6573
	Diet	beef intake - 1			-	Less than once a week	139302	272	46.037
	Diet	beef intake - 2			-	Once a week	97662	195	32.2771
	Diet	beef intake - 3			-	2-4 times a week	33684	58	11.1294
	Diet	beef intake - 4			-	5-6 times a week	417	1	0.137873
	Diet	beef intake - 5			-	Once or more daily	149	0	0.049146
1379	Diet	lamb/mutton intake - 0	Reference	Categorical	-	Never	54389	84	17.9673	99.4356
	Diet	lamb/mutton intake - 1			-	Less than once a week	173849	319	57.4474
	Diet	lamb/mutton intake - 2			-	Once a week	65369	150	21.6107
	Diet	lamb/mutton intake - 3			-	2-4 times a week	7139	20	2.36132
	Diet	lamb/mutton intake - 4			-	5-6 times a week	67	0	0.0220992
	Diet	lamb/mutton intake - 5			-	Once or more daily	81	0	0.026717
1389	Diet	pork intake - 0	Reference	Categorical	-	Never	48395	82	15.9896	99.4822
	Diet	pork intake - 1			-	Less than once a week	175236	340	57.9119
	Diet	pork intake - 2			-	Once a week	67235	131	22.2199
	Diet	pork intake - 3			-	2-4 times a week	9832	20	3.24958
	Diet	pork intake - 4			-	5-6 times a week	225	0	0.0742138
	Diet	pork intake - 5			-	Once or more daily	112	0	0.036942
1408	Diet	cheese intake - 0	Reference	Categorical	-	Never	7479	9	2.46984	97.7198
	Diet	cheese intake - 1			-	Less than once a week	47847	105	15.8165
	Diet	cheese intake - 2			-	Once a week	62301	106	20.5843
	Diet	cheese intake - 3			-	2-4 times a week	136999	278	45.2793
	Diet	cheese intake - 4			-	5-6 times a week	29761	47	9.83185
	Diet	cheese intake - 5			-	Once or more daily	11318	15	3.73807
1418	Diet	milk type used - 1	Reference	Categorical	-	Full cream	19610	35	6.47969	99.9264
	Diet	milk type used - 2			-	Semi-skimmed	196955	379	65.0885
	Diet	milk type used - 3			-	Skimmed	61199	112	20.2228
	Diet	milk type used - 4			-	Soya	11082	21	3.66221
	Diet	milk type used - 5			-	Other type of milk	3560	5	1.17588
	Diet	milk type used - 6			-	Never/rarely have milk	9973	24	3.2974
1428	Diet	spread type - 0	Reference	Categorical	-	Never/rarely use spread	31910	62	10.5456	99.1665
	Diet	spread type - 1			-	Butter/spreadable butter	108816	200	35.9578
	Diet	spread type - 2			-	Flora pro-active/Benecol	1475	3	0.487502
	Diet	spread type - 3			-	Other type of spread/margarine	157879	306	52.1756
1438	Diet	bread intake		Continuous	slices/week		297240	565	98.2278	98.2278
1448	Diet	bread type - 1	Reference	Categorical	-	White	76286	138	25.2076	95.8886
	Diet	bread type - 2			-	Brown	34827	76	11.5124
	Diet	bread type - 3			-	Wholemeal or wholegrain	166996	317	55.1864
	Diet	bread type - 4			-	Other type of bread	12055	18	3.98215
1458	Diet	cereal intake		Continuous	bowls/week		301812	575	99.7391
1468	Diet	cereal type - 1	Reference	Categorical	-	Bran cereal	42464	71	14.0297	82.6877
	Diet	cereal type - 2			-	Biscuit cereal	44091	84	14.5706
	Diet	cereal type - 3			-	Oat cereal	62659	142	20.7142
	Diet	cereal type - 4			-	Muesli	51754	84	17.0982
	Diet	cereal type - 5			-	Other	49239	103	16.2749
1478	Diet	salt added to food - 1	Reference	Categorical	-	Never/rarely	171388	329	56.639	99.9891
	Diet	salt added to food - 2			-	Sometimes	83934	155	27.7359
	Diet	salt added to food - 3			-	Usually	34138	75	11.2848
	Diet	salt added to food - 4			-	Always	13109	17	4.32947
1488	Diet	tea intake		Continuous	cups/day		301998	576	99.8008	99.8008
1508	Diet	coffee type - 1	Reference	Categorical	-	Decaffeinated	44474	93	14.6999	77.8856
	Diet	coffee type - 2			-	Instant	131650	244	43.5038
	Diet	coffee type - 3			-	Ground	55608	105	18.3763
	Diet	coffee type - 4			-	Other type	3954	4	1.3055
1518	Diet	hot drink temperature - 1	Reference	Categorical	-	Very hot	51218	105	16.9283	98.9
	Diet	hot drink temperature - 2			-	Hot	201722	373	66.6589
	Diet	hot drink temperature - 3			-	Warm	46334	91	15.3128
1528	Diet	water intake		Continuous	glasses/day		300590	570	99.3344	99.3344
1538	Diet	major dietary changes in the last 5 years - 0	Reference	Categorical	-	No	187963	355	62.1147	99.7995
	Diet	major dietary changes in the last 5 years - 1			-	Yes, because of illness	27558	69	9.11247
	Diet	major dietary changes in the last 5 years - 2			-	Yes, because of other reasons	86475	150	28.5723
1548	Diet	variation in diet - 1	Reference	Categorical	-	Never/rarely	105085	224	34.735	98.993
	Diet	variation in diet - 2			-	Sometimes	171386	300	56.6288
	Diet	variation in diet - 3			-	Often	23084	46	7.62918
-	Derived	never eat eggs or food containing eggs - 0	Reference	Binary	-	No	57709	141	19.0812	21.6206
-	Derived	never eat eggs or food containing eggs - 1			-	Yes	7681	18	2.53943
-	Derived	never eat dairy products - 0	Reference	Binary	-	No	61500	150	20.3346	21.6206
-	Derived	never eat dairy products - 1			-	Yes	3890	9	1.28604
-	Derived	never eat wheat - 0	Reference	Binary	-	No	60300	155	19.9404	21.6206
-	Derived	never eat wheat - 1			-	Yes	5090	4	1.6802
-	Derived	never eat sugar - 0	Reference	Binary	-	No	16661	31	5.50568	21.6206
-	Derived	never eat sugar - 1			-	Yes	48729	128	16.115
21024	Digestive health	ever diagnosed with IBS - 0	Reference	Binary	-	No	96368	60	31.8057	36.0963
	Digestive health	ever diagnosed with IBS - 1			-	Yes	12999	9	4.29055
21040	Digestive health	satisfaction with bowel habits - 0	Reference	Categorical	-	Very happy	22269	16	7.35047	36.9209
	Digestive health	satisfaction with bowel habits - 1			-	score: 1	19016	11	6.27585
	Digestive health	satisfaction with bowel habits - 2			-	score: 2	15996	4	5.27743
	Digestive health	satisfaction with bowel habits - 3			-	score: 3	9058	9	2.99065
	Digestive health	satisfaction with bowel habits - 4			-	score: 4	5422	4	1.78971
	Digestive health	satisfaction with bowel habits - 5			-	score: 5	12723	9	4.19951
	Digestive health	satisfaction with bowel habits - 6			-	score: 6	6679	4	2.20432
	Digestive health	satisfaction with bowel habits - 7			-	score: 7	7900	5	2.60738
	Digestive health	satisfaction with bowel habits - 8			-	score: 8	6045	2	1.99454
	Digestive health	satisfaction with bowel habits - 9			-	score: 9	3321	3	1.09639
	Digestive health	satisfaction with bowel habits - 10			-	Very unhappy	3438	2	1.13465
21042	Digestive health	greatest number of times bowels opened per day		Continuous	times/day		111864	68	36.9196	36.9196
21043	Digestive health	least number of times bowels opened per week		Continuous	times/week		111186	69	36.6963	36.6963
21044	Digestive health	average number of times bowels opened per day		Continuous	times/day		111531	68	36.8097	36.8097
21045	Digestive health	number of weeks absent from work due to IBS, in the last year		Continuous	weeks		5453	1	1.79894	1.79894
21047	Digestive health	number of weeks (in the last year) at work suffering because of IBS		Continuous	weeks		4948	1	1.63237	1.63237
21064	Digestive health	sensitive stomach - 0	Reference	Binary	-	No	80121	55	26.4452	33.9586
	Digestive health	sensitive stomach - 1			-	Yes	22768	11	7.51341
21065	Digestive health	family history of IBS - 0	Reference	Binary	-	No	80310	53	26.5069	31.7671
	Digestive health	family history of IBS - 1			-	Yes	15940	8	5.26028
21068	Digestive health	diagnosed with coeliac or gluten sensitivity - 0	Reference	Binary	-	No	109598	69	36.1725	36.8394
	Digestive health	diagnosed with coeliac or gluten sensitivity - 1			-	Yes	2022	0	0.666935
21070	Digestive health	speed of onset of IBS symptoms - 0	Reference	Categorical	-	No	6686	5	2.20695	3.19119
	Digestive health	speed of onset of IBS symptoms - 1			-	Yes	2982	2	0.98424
21071	Digestive health	infectious illness diagnosis when IBS symptomps first began - 0	Reference	Binary	-	No	11366	6	3.75093	4.1728
	Digestive health	infectious illness diagnosis when IBS symptomps first began - 1			-	Yes	1278	1	0.421864
20401	Addictions	ever addicted to any substance or behaviour - 0	Reference	Binary	-	No	93595	67	30.8934	32.8804
	Addictions	ever addicted to any substance or behaviour - 1			-	Yes	6021	3	1.98695
20453	Cannabis use	ever taken cannabis - 0	Reference	Categorical	-	No	77295	55	25.5131	33.2155
	Cannabis use	ever taken cannabis - 1			-	Yes, 1-2 times	9813	4	3.23803
	Cannabis use	ever taken cannabis - 2			-	Yes, 3-10 times	5934	6	1.95925
	Cannabis use	ever taken cannabis - 3			-	Yes, 11-100 times	4718	5	1.55783
	Cannabis use	ever taken cannabis - 4			-	Yes, more than 100 times	2872	0	0.947298
20454	Cannabis use	maximum frequency of taking cannabis - 1	Reference	Categorical	-	Less than once a month	14646	10	4.83412	7.48405
	Cannabis use	maximum frequency of taking cannabis - 2			-	Once a month or more, but not every week	2713	1	0.895184
	Cannabis use	maximum frequency of taking cannabis - 3			-	Once a week or more, but not every day	3765	4	1.24316
	Cannabis use	maximum frequency of taking cannabis - 4			-	Every day	1551	0	0.511581
20456	Addictions	ever addicted to illicit or recreational drugs - 0	Reference	Binary	-	No	5434	3	1.79334	1.9632
	Addictions	ever addicted to illicit or recreational drugs - 1			-	Yes	515	0	0.169867
1677	Early life factors	breastfed as a baby - 0	Reference	Binary	-	No	69756	101	23.0416	77.065
	Early life factors	breastfed as a baby - 1			-	Yes	163478	309	54.0234
1687	Early life factors	comparative body size at age ten - 0	Reference	Categorical	-	About average	152174	294	50.2899	98.328
	Early life factors	comparative body size at age ten - 1			-	Thinner	97210	178	32.1224
	Early life factors	comparative body size at age ten - 2			-	Plumper	48167	86	15.9157
1697	Early life factors	comparative height size at age ten - 0	Reference	Categorical	-	About average	161263	324	53.2977	98.4263
	Early life factors	comparative height size at age ten - 1			-	Shorter	62207	103	20.5523
	Early life factors	comparative height size at age ten - 2			-	Taller	74371	139	24.5763
1767	Early life factors	adopted as a child - 0	Reference	Binary	-	No	297798	564	98.4115	99.8328
	Early life factors	adopted as a child - 1			-	Yes	4299	10	1.42128
1777	Early life factors	part of a multiple birth - 0	Reference	Binary	-	No	291222	553	96.2388	98.4821
	Early life factors	part of a multiple birth - 1			-	Yes	6790	11	2.24324
1787	Early life factors	maternal smoking around birth - 0	Reference	Binary	-	No	181887	347	60.1079	86.2691
	Early life factors	maternal smoking around birth - 1			-	Yes	79180	135	26.1612
20022	Early life factors	birth weight		Continuous	Kg		175325	298	57.9274	57.9274
21066	Digestive health	born by caesarian section - 0	Reference	Binary	-	No	103143	68	34.043	35.0398
	Digestive health	born by caesarian section - 1			-	Yes	3022	0	0.996774
21067	Digestive health	long-term/recurrent antibiotics as child or teenager - 0	Reference	Binary	-	No	87595	55	28.9104	33.7841
	Digestive health	long-term/recurrent antibiotics as child or teenager - 1			-	Yes	14770	6	4.8737
6138	Education	qualifications - 0	Reference	Categorical	-	Other qualifications	46743	105	15.4523	98.4534
	Education	qualifications - 1			-	College or university degree	100184	189	33.107
	Education	qualifications - 2			-	A levels/AS levels or equivalent	34939	58	11.5434
	Education	qualifications - 3			-	O levels/GCSEs or equivalent	64646	108	21.3584
	Education	qualifications - 4			-	CSEs or equivalent	17523	27	5.78868
	Education	qualifications - 5			-	NVQ or HND or HNC or equivalent	19210	43	6.35039
	Education	qualifications - 6			-	Other professional qualifications (e.g., nursing)	14683	31	4.85325
2714	Female-specific factors	age at menarche		Continuous	years		156294	211	97.0592	97.0592
2734	Female-specific factors	number of live births		Continuous	children		160905	221	99.925	99.925
2744	Female-specific factors	birth weight of first child		Continuous	pounds		128278	161	79.6536	79.6536
-	Derived	had twins - 0	Reference	Binary	-	No	128278	161	79.6536	80.1857
-	Derived	had twins - 1			-	Yes	858	0	0.532103
2754	Female-specific factors	age at first live birth		Continuous	years		109369	140	67.9138	67.9138
2774	Female-specific factors	ever had stillbirth, spontaneous miscarriages or termination - 0	Reference	Binary	-	No	108105	147	67.1343	98.4707
	Female-specific factors	ever had stillbirth, spontaneous miscarriages or termination - 1			-	Yes	50461	68	31.3364
2784	Female-specific factors	ever taken oral contraceptive pill (OCP) - 0	Reference	Binary	-	No	27449	49	17.0533	99.7817
	Female-specific factors	ever taken oral contraceptive pill (OCP) - 1			-	Yes	133225	172	82.7284
2794	Female-specific factors	age started OCP T3 - T1	Reference	Tertile	years	5 - 19 years	52955	47	32.8701	79.981
	Female-specific factors	age started OCP T3 - T2				20 - 22 years	36465	62	22.6528
	Female-specific factors	age started OCP T3 - T3				23 - 55 years	39381	57	24.4581
2804	Female-specific factors	age when last used oral contraceptive pill		Continuous	years		116830	152	72.5483	72.5483
-	Derived	years of taking OCP - 1	Reference	Categorical	years	Never use	27449	49	17.0533	88.917
-	Derived	years of taking OCP - 2			years	0-9 years	59042	83	36.6673
-	Derived	years of taking OCP - 3			years	10-15 years	29433	41	18.2788
-	Derived	years of taking OCP - 4			years	16+ years	27253	26	16.9175
-	Derived	years without OCP - 1	Reference	Categorical	years	Never use	27449	49	17.0533	89.6017
-	Derived	years without OCP - 2			years	0-19 years	39857	24	24.7329
-	Derived	years without OCP - 3			years	20-30 years	47128	71	29.2712
-	Derived	years without OCP - 4			years	31+ years	29845	57	18.5442
2834	Female-specific factors	bilateral oophorectomy - 0	Reference	Binary	-	No	150308	191	93.3344	98.8316
	Female-specific factors	bilateral oophorectomy - 1			-	Yes	8838	26	5.49716
2814	Female-specific factors	ever used Hormone replacement therapy (HRT) - 0	Reference	Binary	-	No	102610	121	63.7103	99.7501
	Female-specific factors	ever used Hormone replacement therapy (HRT) - 1			-	Yes	58015	98	36.0397
3536	Female-specific factors	age started HRT T3 - T1	Reference	Tertile	years	16 - 45 years	17850	36	11.0923	32.3628
	Female-specific factors	age started HRT T3 - T2				46 - 50 years	20749	26	12.884
	Female-specific factors	age started HRT T3 - T3				51 - 69 years	13497	26	8.38651
3546	Female-specific factors	age last used HRT		Continuous	years		43130	70	26.7912	26.7912
-	Derived	years of taking HRT - 1	Reference	Categorical	years	Never use	102610	121	63.7103	89.7586
-	Derived	years of taking HRT - 2			years	0-4 years	17806	22	11.0563
-	Derived	years of taking HRT - 3			years	5-10 years	16564	30	10.291
-	Derived	years of taking HRT - 4			years	11+ years	7564	16	4.70086
-	Derived	years without HRT - 1	Reference	Categorical	years	Never use	102610	121	63.7103	90.5003
-	Derived	years without HRT - 2			years	0-4 years	15131	27	9.40048
-	Derived	years without HRT - 3			years	5-10 years	18717	24	11.6225
-	Derived	years without HRT - 4			years	11+ years	9280	19	5.76693
3591	Female-specific factors	ever had hysterectomy - 0	Reference	Binary	-	No	136775	159	84.9219	90.3564
	Female-specific factors	ever had hysterectomy - 1			-	Yes	8741	22	5.43452
3700	Female-specific factors	time since last menstrual period		Continuous	days		37187	23	23.0764	23.0764
3710	Female-specific factors	length of menstrual cycle		Continuous	days		32065	21	19.8987	19.8987
3872	Female-specific factors	age of primiparous women at birth of child		Continuous	years		21048	24	13.0682	13.0682
3882	Female-specific factors	age at bilateral oophorectomy		Continuous	years		8561	26	5.32537	5.32537
47	Hand grip strength	hand grip strength (right)		Continuous	Kg		301013	575	99.4756	99.4756
2966	Medical conditions	age high blood pressure diagnosed T3 - T1	Reference	Tertile	years	18 - 47 years	22817	40	7.53914	22.1421
	Medical conditions	age high blood pressure diagnosed T3 - T2				48 -55 years	22747	51	7.51967
	Medical conditions	age high blood pressure diagnosed T3 - T3				56 - 70 years	21410	65	7.0833
6149	Mouth	mouth/teeth or dental problems - 0	Reference	Categorical	-	No mouth/teeth/dental problems	2173	4	0.71806	99.7434
	Mouth	mouth/teeth or dental problems - 1			-	Mouth ulcers	30870	58	10.2013
	Mouth	mouth/teeth or dental problems - 2			-	Painful gums	5654	13	1.8692
	Mouth	mouth/teeth or dental problems - 3			-	Bleeding gums	31285	40	10.3322
	Mouth	mouth/teeth or dental problems - 4			-	Loose teeth	6508	10	2.14989
	Mouth	mouth/teeth or dental problems - 5			-	Toothache	5835	12	1.92857
	Mouth	mouth/teeth or dental problems - 6			-	Dentures	34826	103	11.521
	Mouth	mouth/teeth or dental problems - 7			-	Other problems	184673	336	61.0232
6150	Medical conditions	vascular/heart problems diagnosed by doctor - 0	Reference	Categorical	-	No vascular/heart problems diagnosed by doctor	8	0	0.00263871	99.8334
	Medical conditions	vascular/heart problems diagnosed by doctor - 1			-	Heart attack	6285	18	2.07898
	Medical conditions	vascular/heart problems diagnosed by doctor - 2			-	Angina	5898	16	1.95067
	Medical conditions	vascular/heart problems diagnosed by doctor - 3			-	Stroke	3274	6	1.08187
	Medical conditions	vascular/heart problems diagnosed by doctor - 4			-	High blood pressure	66671	151	22.0405
	Medical conditions	vascular/heart problems diagnosed by doctor - 5			-	Other problems	219963	383	72.6788
22502	Medical information	cough on most days - 0	Reference	Binary	-	No	67912	59	22.4195	25.74
	Medical information	cough on most days - 1			-	Yes	10061	6	3.32049
22504	Medical information	bring up phlegm, sputum, mucus on most days - 0	Reference	Binary	-	No	71596	63	23.6359	25.74
	Medical information	bring up phlegm, sputum, mucus on most days - 1			-	Yes	6377	2	2.10404
670	Household	type of accomodation lived in - 1	Reference	Categorical	-	House or bungalow	272987	516	90.212	99.9443
	Household	type of accomodation lived in - 2			-	Flat, maisonette or apartment	27827	51	9.19526
	Household	type of accomodation lived in - 3			-	Mobile or temporary structure (e.g., caravan)	399	1	0.131936
	Household	type of accomodation lived in - 4			-	Sheltered accomodation	580	3	0.192296
	Household	type of accomodation lived in - 5			-	Care home	35	0	0.0115444
	Household	type of accomodation lived in - 6			-	Other	608	2	0.201202
680	Household	own or rent accomodation lived - 1	Reference	Categorical	-	Own outright	150936	364	49.9047	98.7281
	Household	own or rent accomodation lived - 2			-	Own with a mortgage	120195	162	39.6985
	Household	own or rent accomodation lived - 3			-	Rent from local authority, local council, housing association	15697	27	5.18639
	Household	own or rent accomodation lived - 4			-	Rent from private landlord or letting agency	8905	13	2.94151
	Household	own or rent accomodation lived - 5			-	Shared ownership	858	0	0.283002
	Household	own or rent accomodation lived - 6			-	Live in accomodation rent free	2164	1	0.714102
709	Household	number in household		Continuous	people		301029	571	99.4795	99.4795
728	Household	number of veichles in household - 1	Reference	Categorical	-	None	24140	41	7.97584	99.4211
	Household	number of veichles in household - 2			-	One	122272	256	40.4145
	Household	number of veichles in household - 3			-	Two	118318	219	39.0982
	Household	number of veichles in household - 4			-	Three	27345	43	9.03364
	Household	number of veichles in household - 5			-	Four or more	8778	11	2.89896
738	Household	average total household income before tax - 1	Reference	Categorical	-	Less than 18.000	52927	110	17.4937	86.1685
	Household	average total household income before tax - 2			-	18.000 - 30.999	63576	143	21.017
	Household	average total household income before tax - 3			-	31.000 - 51.999	70317	120	23.2329
	Household	average total household income before tax - 4			-	52.000 - 100.000	58135	87	19.2039
	Household	average total household income before tax - 5			-	Greater than 100.000	15807	22	5.22103
757	Employment	time employed in main current job		Continuous	years		186019	275	61.4471	61.4471
767	Employment	length of working week for main job		Continuous	hours		184098	271	60.8121	60.8121
777	Employment	frequency of travelling from home to job workplace		Continuous	times		183341	267	60.5611	60.5611
796	Employment	distance between home and job workplace		Continuous	miles		163628	247	54.0524	54.0524
806	Employment	job involves mainly walking or standing - 1	Reference	Categorical	-	Never/rarely	67445	104	22.2803	61.5912
	Employment	job involves mainly walking or standing - 2			-	Sometimes	56929	85	18.8055
	Employment	job involves mainly walking or standing - 3			-	Usually	27134	42	8.96371
	Employment	job involves mainly walking or standing - 4			-	Always	34946	46	11.5417
816	Employment	job involves heavy manual or physical work - 1	Reference	Categorical	-	Never/rarely	122240	172	40.3763	61.6037
	Employment	job involves heavy manual or physical work - 2			-	Sometimes	39073	64	12.9089
	Employment	job involves heavy manual or physical work - 3			-	Usually	12764	15	4.21502
	Employment	job involves heavy manual or physical work - 4			-	Always	12415	26	4.10353
826	Employment	job involves shift work - 1	Reference	Categorical	-	Never/rarely	155623	248	51.4124	61.5411
	Employment	job involves shift work - 2			-	Sometimes	13312	11	4.39445
	Employment	job involves shift work - 3			-	Usually	3640	5	1.20226
	Employment	job involves shift work - 4			-	Always	13727	13	4.53199
1100	Physical activity	drive faster than motorways speed limit - 1	Reference	Categorical	-	Never/rarely	120506	233	39.8245	97.322
	Physical activity	drive faster than motorways speed limit - 2			-	Sometimes	110254	228	36.4413
	Physical activity	drive faster than motorways speed limit - 3			-	Often	30131	45	9.95323
	Physical activity	drive faster than motorways speed limit - 4			-	Most of the time	13574	16	4.48252
	Physical activity	drive faster than motorways speed limit - 5			-	Do not drive in motorway	20039	33	6.62053
3426	Employment	job involves night shift work - 1	Reference	Categorical	-	Never/rarely	15189	17	5.01554	10.1917
	Employment	job involves night shift work - 2			-	Sometimes	8868	12	2.92897
	Employment	job involves night shift work - 3			-	Usually	2392	0	0.788975
	Employment	job involves night shift work - 4			-	Always	4421	0	1.45822
6139	Household	gas or solidfuel cooking heating - 0	Reference	Categorical	-	Other	52157	111	17.24	99.1058
	Household	gas or solidfuel cooking heating - 1			-	Gas hob or gas cooker	211878	384	70.0123
	Household	gas or solidfuel cooking heating - 2			-	Gas fire used regularly in winter	27733	56	9.1659
	Household	gas or solidfuel cooking heating - 3			-	Open solid fuel fire used regularly in winter	8129	19	2.68753
6142	Employment	current employment status - 1	Reference	Categorical	-	Paid employment or self-employed	186632	277	61.6499	99.7012
	Employment	current employment status - 2			-	Retired	89426	256	29.5806
	Employment	current employment status - 3			-	Looking after home and/or family	8480	10	2.80034
	Employment	current employment status - 4			-	Unable to work because of sickness or disability	8880	23	2.93656
	Employment	current employment status - 5			-	Unemployed	4700	5	1.55189
	Employment	current employment status - 6			-	Doing unpaid or voluntary work	1391	0	0.458806
	Employment	current employment status - 7			-	Full or part-time student	709	0	0.233856
	Employment	current employment status - 8			-	Other employment	1478	5	0.489152
6143	Employment	transport type for commuting to job workplace - 1	Reference	Categorical	-	Car/motor vehicle	137117	194	45.2906	57.1443
	Employment	transport type for commuting to job workplace - 2			-	Walk	15887	25	5.2484
	Employment	transport type for commuting to job workplace - 3			-	Public transport	15007	25	4.95814
	Employment	transport type for commuting to job workplace - 4			-	Cycle	4243	10	1.40281
	Employment	transport type for commuting to job workplace - 5			-	Other	739	2	0.244411
6162	Physical activity	types of transport used (excluding work) - 1	Reference	Categorical	-	Car/motor vehicle	236304	454	78.0921	98.9481
	Physical activity	types of transport used (excluding work) - 2			-	Walk	42152	89	13.9327
	Physical activity	types of transport used (excluding work) - 3			-	Public transport	16778	22	5.5413
	Physical activity	types of transport used (excluding work) - 4			-	Cycle	3510	4	1.15906
	Physical activity	types of transport used (excluding work) - 5			-	Other	675	1	0.222971
6164	Physical activity	types of physical activity in last 4 weeks - 0	Reference	Categorical	-	Other physical activity	17406	36	5.75306	98.928
	Physical activity	types of physical activity in last 4 weeks - 1			-	Walking for pleasure	215049	398	71.0629
	Physical activity	types of physical activity in last 4 weeks - 2			-	Other excercises (e.g., swimming, cycling)	37381	78	12.3554
	Physical activity	types of physical activity in last 4 weeks - 3			-	Strenuous sports	2549	5	0.842409
	Physical activity	types of physical activity in last 4 weeks - 4			-	Light DIY (e.g., pruning, watering the lawn)	19550	41	6.46188
	Physical activity	types of physical activity in last 4 weeks - 5			-	Heavy DIY (e.g., weeding, lawn mowing)	7424	11	2.45235
24004	Local Environment	nitrogen oxides; 2010		Continuous	micro-g/m3		298040	568	98.4926	98.4926
-	Derived	nitrogen dioxides mean exposure		Continuous	micro-g/m3		298040	568	98.4926	98.4926
-	Derived	particulate matter air pollution PM10 mean exposure		Continuous	micro-g/m3		298029	568	98.489	98.489
24006	Local Environment	particulate matter air pollution PM2.5; 2010		Continuous	micro-g/m3		275672	528	91.1016	91.1016
24011	Local Environment	traffic intensity on the nearest major road		Continuous	vehicles/day		298040	568	98.4926	98.4926
24012	Local Environment	inverse distance to the nearest major road (log-transformed)		Continuous	log(1/m)		298011	568	98.4831	98.4831
-	Derived	Lden		Continuous	dB		298040	568	98.4926	98.4926
24500	Local Environment	greenspace percentage buffer 1000m		Continuous	%		261469	510	86.411	86.411
24501	Local Environment	domestic garden percentage buffer 1000m		Continuous	%		261469	510	86.411	86.411
24502	Local Environment	water percentage buffer 1000m		Continuous	%		261469	510	86.411	86.411
24506	Local Environment	natural environment percentage buffer 1000m		Continuous	%		299521	572	98.9824	98.9824
24508	Local Environment	distance Euclidean to coast		Continuous	%		299521	572	98.9824	98.9824
2375	Male-specific factors	relative age of first facial hair - 1		Categorical	-	Younger than average	9467	17	6.68212	96.1587
	Male-specific factors	relative age of first facial hair - 2	Reference		-	About average	108075	261	76.33
	Male-specific factors	relative age of first facial hair - 3			-	Older than average	18608	51	13.1465
2385	Male-specific factors	relative age voice broke - 1		Categorical	-	Younger than average	5837	10	4.11961	92.0292
	Male-specific factors	relative age voice broke - 2	Reference		-	About average	116235	293	82.1019
	Male-specific factors	relative age voice broke - 3			-	Older than average	8226	17	5.80775
2395	Male-specific factors	hair balding pattern - 1	Reference	Categorical	-	Pattern 1	45793	111	32.3425	98.5803
	Male-specific factors	hair balding pattern - 2			-	Pattern 2	33350	83	23.5558
	Male-specific factors	hair balding pattern - 3			-	Pattern 3	35863	91	25.332
	Male-specific factors	hair balding pattern - 4			-	Pattern 4	24563	62	17.35
2405	Male-specific factors	number of children fathered		Continuous	children		139502	351	46.129	46.129
-	Derived	aspirin - 0	Reference	Binary	-	No	182285	338	60.2362	69.7683
-	Derived	aspirin - 1			-	Yes	28826	73	9.53202
-	Derived	ibuprofen - 0	Reference	Binary	-	No	190808	382	63.062	69.7683
-	Derived	ibuprofen - 1			-	Yes	20303	29	6.70629
-	Derived	diclofenac - 0	Reference	Binary	-	No	208748	405	68.9869	69.7683
-	Derived	diclofenac - 1			-	Yes	2363	6	0.781389
1031	Social support	frequency of friend family visits - 1	Reference	Categorical	-	Almost daily	33942	71	11.2188	98.7753
	Social support	frequency of friend family visits - 2			-	2-4 times a week	91040	187	30.0902
	Social support	frequency of friend family visits - 3			-	About once a week	108368	183	35.8044
	Social support	frequency of friend family visits - 4			-	About once a month	40766	67	13.4683
	Social support	frequency of friend family visits - 5			-	Once every few months	19764	49	6.5351
	Social support	frequency of friend family visits - 6			-	Never or almost never	4399	11	1.45459
	Social support	frequency of friend family visits - 7			-	No friends/family outside household	617	1	0.203841
1920	Mental health	mood swings - 0	Reference	Binary	-	No	161520	344	53.3891	97.669
	Mental health	mood swings - 1			-	Yes	134034	213	44.2799
1930	Mental health	miserableness - 0	Reference	Binary	-	No	169807	353	56.1254	98.3567
	Mental health	miserableness - 1			-	Yes	127825	211	42.2313
1940	Mental health	irritability - 0	Reference	Binary	-	No	207100	419	68.4479	95.6445
	Mental health	irritability - 1			-	Yes	82322	132	27.1966
1950	Mental health	sensitivity/hurt feelings - 0	Reference	Binary	-	No	132174	270	43.6852	97.1436
	Mental health	sensitivity/hurt feelings - 1			-	Yes	161787	287	53.4584
1960	Mental health	fed-up feelings - 0	Reference	Binary	-	No	175678	350	58.0609	97.9312
	Mental health	fed-up feelings - 1			-	Yes	120669	209	39.8703
1970	Mental health	nervous feelings - 0	Reference	Binary	-	No	224936	454	74.3425	97.4342
	Mental health	nervous feelings - 1			-	Yes	69895	114	23.0917
1980	Mental health	worrier/anxious feelings - 0	Reference	Binary	-	No	128525	248	42.4744	97.4724
	Mental health	worrier/anxious feelings - 1			-	Yes	166439	303	54.9981
1990	Mental health	tense, "highly strung" - 0	Reference	Binary	-	No	242280	479	80.0714	96.883
	Mental health	tense, "highly strung" - 1			-	Yes	50888	81	16.8116
2000	Mental health	worry too long after embarassment - 0	Reference	Binary	-	No	151831	306	50.1808	96.0136
	Mental health	worry too long after embarassment - 1			-	Yes	138708	247	45.8328
2010	Mental health	suffer from nerves - 0	Reference	Binary	-	No	229111	453	75.7192	96.4239
	Mental health	suffer from nerves - 1			-	Yes	62665	107	20.7047
2020	Mental health	loneliness/isolation - 0	Reference	Binary	-	No	244350	477	80.7536	98.4141
	Mental health	loneliness/isolation - 1			-	Yes	53455	88	17.6606
2030	Mental health	guilty feelings - 0	Reference	Binary	-	No	210383	431	69.5347	97.4424
	Mental health	guilty feelings - 1			-	Yes	84480	130	27.9077
2040	Mental health	risk taking - 0	Reference	Binary	-	No	214928	412	71.0276	96.4889
	Mental health	risk taking - 1			-	Yes	77053	140	25.4613
2090	Mental health	seen doctor (GP) for nerves anxiety tension or depression - 0	Reference	Binary	-	No	199325	411	65.8808	99.3245
	Mental health	seen doctor (GP) for nerves anxiety tension or depression - 1			-	Yes	101232	162	33.4437
2100	Mental health	seen a psychiatrist for nerves, anxiety, tension or depression - 0	Reference	Binary	-	No	267524	523	88.4124	99.5861
	Mental health	seen a psychiatrist for nerves, anxiety, tension or depression - 1			-	Yes	33826	50	11.1736
2110	Social support	able to confide - 0	Reference	Categorical	-	Never or almost never	42987	74	14.2032	97.0793
	Social support	able to confide - 1			-	Once every few months	15940	25	5.26588
	Social support	able to confide - 2			-	About once a month	15437	19	5.098
	Social support	able to confide - 3			-	About once a week	31822	68	10.5186
	Social support	able to confide - 4			-	2-4 times a week	28249	53	9.33511
	Social support	able to confide - 5			-	Almost daily	159335	314	52.6585
4598	Mental health	ever depressed for a whole week - 0	Reference	Binary	-	No	46339	92	15.3148	32.6613
	Mental health	ever depressed for a whole week - 1			-	Yes	52513	78	17.3466
4609	Mental health	longest period of depression		Continuous	weeks		42410	64	14.0096	14.0096
4620	Mental health	number of depression episodes		Continuous	periods		38289	54	12.647	12.647
4631	Mental health	ever unenthusiastic disinterested for a whole week - 0	Reference	Binary	-	No	61561	114	20.3428	31.9763
	Mental health	ever unenthusiastic disinterested for a whole week - 1			-	Yes	35220	50	11.6334
4642	Mental health	ever manic hyper for 2 days - 0	Reference	Binary	-	No	92579	159	30.5886	32.5066
	Mental health	ever manic hyper for 2 days - 1			-	Yes	5811	4	1.91802
4653	Mental health	ever highly irritable argumentative for 2 days - 0	Reference	Binary	-	No	80543	138	26.6118	32.5772
	Mental health	ever highly irritable argumentative for 2 days - 1			-	Yes	18056	30	5.96547
5386	Mental health	number of unenthusiastic/disinterested episodes		Continuous	periods		25112	34	8.29414	8.29414
5663	Mental health	length of longest manic/irritable episode - 11	Reference	Categorical	-	At least two days, but less than a week	10193	12	3.36601	5.54757
	Mental health	length of longest manic/irritable episode - 12			-	Less than a week	3119	9	1.03174
	Mental health	length of longest manic/irritable episode - 13			-	A week or more	3480	6	1.14982
5674	Mental health	severity of manic/irritable episodes - 11	Reference	Categorical	-	No	13210	22	4.36443	6.01495
	Mental health	severity of manic/irritable episodes - 12			-	Yes	4998	6	1.65052
6145	Mental health	illness, injury, bereavement, stress in last 2years - 0	Reference	Categorical	-	Other illnesses, injuries, bereavements, or stress	169618	346	56.0608	98.7532
	Mental health	illness, injury, bereavement, stress in last 2years - 1			-	Serious illness, injury or assault to yourself	21951	60	7.26009
	Mental health	illness, injury, bereavement, stress in last 2years - 2			-	Serious illness, injury or assault of a close relative	31321	49	10.3471
	Mental health	illness, injury, bereavement, stress in last 2years - 3			-	Death of a close relative	47563	74	15.7126
	Mental health	illness, injury, bereavement, stress in last 2years - 4			-	Death of a spouse or partner	2663	13	0.88265
	Mental health	illness, injury, bereavement, stress in last 2years - 5			-	Maritial separation/divorce	6206	5	2.04863
	Mental health	illness, injury, bereavement, stress in last 2years - 6			-	Financial difficulties	19505	24	6.44143
6156	Mental health	manic/hyper symptoms - 11	Reference	Categorical	-	More active than usual	5256	4	1.73495	4.39643
	Mental health	manic/hyper symptoms - 12			-	More talkative than usual	2941	4	0.971377
	Mental health	manic/hyper symptoms - 13			-	Needed less sleep than usual	1658	3	0.547863
	Mental health	manic/hyper symptoms - 14			-	More creative or more ideas than usual	1331	2	0.439676
	Mental health	manic/hyper symptoms - 15			-	Above	2128	2	0.702558
6160	Social support	leisure/social acitivities - 0	Reference	Categorical	-	None of the above	91546	179	30.2545	99.7332
	Social support	leisure/social acitivities - 1			-	Sports club or gym	92920	163	30.7024
	Social support	leisure/social acitivities - 2			-	Pub or social pub	55677	119	18.4037
	Social support	leisure/social acitivities - 3			-	Religious group	26321	36	8.69357
	Social support	leisure/social acitivities - 4			-	Adult education class	8470	14	2.79836
	Social support	leisure/social acitivities - 5			-	Other group activity	26862	62	8.88059
20126	Mental health	bipolar and major depression status - 0	Reference	Categorical	-	No bipolar or depression	52976	100	17.5065	24.0934
	Mental health	bipolar and major depression status - 1			-	Bipolar I disorder	491	0	0.161951
	Mental health	bipolar and major depression status - 2			-	Bipolar II disorder	439	0	0.144799
	Mental health	bipolar and major depression status - 3			-	Probable recurrent major depression (severe)	5144	0	1.69669
	Mental health	bipolar and major depression status - 4			-	Probable recurrent major depression (moderate)	8994	15	2.97152
	Mental health	bipolar and major depression status - 5			-	Single probable major depression episode	4880	7	1.61192
20127	Mental health	neuroticism score		Continuous	integer		245802	458	81.2262	81.2262
20417	Anxiety	tense, sore or aching muscles during worst period of anxiety - 0	Reference	Binary	-	No	17430	10	5.7524	9.40405
	Anxiety	tense, sore or aching muscles during worst period of anxiety - 1			-	Yes	11064	7	3.65165
20418	Anxiety	impact on normal roles during worst period of anxiety - 0	Reference	Categorical	-	Not at all	2588	2	0.854284	10.2844
	Anxiety	impact on normal roles during worst period of anxiety - 1			-	A little	8405	6	2.77428
	Anxiety	impact on normal roles during worst period of anxiety - 2			-	Somewhat	11209	3	3.69816
	Anxiety	impact on normal roles during worst period of anxiety - 3			-	A lot	8961	6	2.95767
20419	Anxiety	difficulty concentrating during worst period of anxiety - 0	Reference	Binary	-	No	7330	6	2.4197	9.83581
	Anxiety	difficulty concentrating during worst period of anxiety - 1			-	Yes	22475	9	7.41611
20421	Anxiety	ever felt worried, tense or anxious for most of a month or longer - 0	Reference	Binary	-	No	69575	51	22.9654	31.1177
	Anxiety	ever felt worried, tense or anxious for most of a month or longer - 1			-	Yes	24704	12	8.15231
20422	Anxiety	more irritable than usual during worst period of anxiety - 0	Reference	Binary	-	No	7970	5	2.63047	9.43241
	Anxiety	more irritable than usual during worst period of anxiety - 1			-	Yes	20612	10	6.80194
20423	Anxiety	keyed up or on edge during worst period of anxiety - 0	Reference	Binary	-	No	6224	4	2.05424	9.80414
	Anxiety	keyed up or on edge during worst period of anxiety - 1			-	Yes	23483	13	7.7499
20425	Anxiety	ever worried more than most people would in similar situation - 0	Reference	Binary	-	No	62390	45	20.5935	27.9192
	Anxiety	ever worried more than most people would in similar situation - 1			-	Yes	22198	12	7.32573
20426	Anxiety	restless during period of worst anxiety - 0	Reference	Binary	-	No	11555	5	3.81294	9.54324
	Anxiety	restless during period of worst anxiety - 1			-	Yes	17363	10	5.7303
20427	Anxiety	frequent trouble falling or staying asleep during worst period of anxiety - 0	Reference	Binary	-	No	5572	5	1.83951	10.039
	Anxiety	frequent trouble falling or staying asleep during worst period of anxiety - 1			-	Yes	24847	12	8.19947
20428	Anxiety	professional informed about anxiety - 0	Reference	Binary	-	No	12425	5	4.0999	10.2422
	Anxiety	professional informed about anxiety - 1			-	Yes	18610	12	6.14227
20429	Anxiety	easily tired during worst period of anxiety - 0	Reference	Binary	-	No	8474	4	2.79638	9.62999
	Anxiety	easily tired during worst period of anxiety - 1			-	Yes	20706	12	6.83361
29034	Depression	age at first episode of depression		Continuous	years		51955	30	17.1467	17.1467
29026	Depression	difficulty concentrating during worst depression - 0	Reference	Binary	-	No	10582	7	3.49267	16.4992
	Depression	difficulty concentrating during worst depression - 1			-	Yes	39415	18	13.0066
29014	Depression	fraction of day affected during worst episode of depression - 1	Reference	Categorical	-	All day long	6919	3	2.28315	17.5613
	Depression	fraction of day affected during worst episode of depression - 2			-	Most of the day	7517	4	2.48072
	Depression	fraction of day affected during worst episode of depression - 3			-	About half of the day	25705	19	8.48478
	Depression	fraction of day affected during worst episode of depression - 4			-	Less than half of the day	13070	5	4.31265
29029	Depression	thoughts of death dring worst depression - 0	Reference	Binary	-	No	25829	16	8.5247	17.6101
	Depression	thoughts of death dring worst depression - 1			-	Yes	27530	15	9.08542
29030	Depression	duration of worst depression - 1	Reference	Categorical	-	Less than a month	8591	9	2.83662	18.4182
	Depression	duration of worst depression - 2			-	Between 1 and 3 months	17457	7	5.76031
	Depression	duration of worst depression - 3			-	Over 3 months, but less than 6 months	9981	6	3.2941
	Depression	duration of worst depression - 4			-	Over 6 months, but less than 12 months	8565	5	2.82672
	Depression	duration of worst depression - 5			-	1 to 2 years	5942	4	1.96122
	Depression	duration of worst depression - 6			-	Over 2 years	5271	2	1.73924
29015	Depression	frequency of depressed days during worst episode of depression - 1	Reference	Categorical	-	Every day	5625	3	1.85634	18.1425
	Depression	frequency of depressed days during worst episode of depression - 2			-	Almost every day	28288	19	9.33676
	Depression	frequency of depressed days during worst episode of depression - 3			-	Less often	21059	10	6.94938
29031	Depression	impact on normal roles during worst period of depression - 0	Reference	Categorical	-	Not at all	3909	3	1.29033	18.6755
	Depression	impact on normal roles during worst period of depression - 1			-	A little	15536	7	5.12669
	Depression	impact on normal roles during worst period of depression - 2			-	Somewhat	19635	12	6.48035
	Depression	impact on normal roles during worst period of depression - 3			-	A lot	17507	11	5.77812
29012	Depression	ever had prolonged loss of interest in normal activities - 0	Reference	Binary	-	No	61035	44	20.1463	33.1762
	Depression	ever had prolonged loss of interest in normal activities - 1			-	Yes	39479	25	13.03
29035	Depression	depression possibly related to childbirth - 0	Reference	Binary	-	No	27873	12	17.2933	19.8273
	Depression	depression possibly related to childbirth - 1			-	Yes	4084	2	2.534
29011	Depression	ever had prolonged feelings of sadness or depression - 0	Reference	Binary	-	No	45770	38	15.1093	33.1878
	Depression	ever had prolonged feelings of sadness or depression - 1			-	Yes	54780	30	18.0785
29013	Depression	depression possibly related to stressful or traumatic event - 0	Reference	Binary	-	No	15641	6	5.16099	18.6498
	Depression	depression possibly related to stressful or traumatic event - 1			-	Yes	40868	27	13.4888
29037	Depression	professional informed about depression - 0	Reference	Binary	-	No	20455	10	6.75016	18.6389
	Depression	professional informed about depression - 1			-	Yes	36021	23	11.8887
29018	Depression	feelings of tiredness during worst episode of depression - 0	Reference	Binary	-	No	9271	7	3.06025	16.7779
	Depression	feelings of tiredness during worst episode of depression - 1			-	Yes	41566	23	13.7177
29027	Depression	feelings of worhlessness during worst period of depression - 0	Reference	Binary	-	No	25534	17	8.42772	17.4798
	Depression	feelings of worhlessness during worst period of depression - 1			-	Yes	27432	12	9.05211
20458	Happiness and subjective well-being	general happiness - 1	Reference	Categorical	-	Extremely happy	10085	9	3.3294	33.0858
	Happiness and subjective well-being	general happiness - 2			-	Very happy	44640	36	14.7359
	Happiness and subjective well-being	general happiness - 3			-	Moderately happy	39901	22	13.1682
	Happiness and subjective well-being	general happiness - 4			-	Moderately unhappy	4478	1	1.47735
	Happiness and subjective well-being	general happiness - 5			-	Very unhappy	878	0	0.289599
	Happiness and subjective well-being	general happiness - 6			-	Extremely unhappy	259	0	0.0854284
20460	Happiness and subjective well-being	belief that own life is meaningful - 1	Reference	Categorical	-	Not at all	1633	1	0.538957	32.4839
	Happiness and subjective well-being	belief that own life is meaningful - 2			-	A little	5897	0	1.94506
	Happiness and subjective well-being	belief that own life is meaningful - 3			-	A moderate amount	26292	15	8.67708
	Happiness and subjective well-being	belief that own life is meaningful - 4			-	Very much	51838	42	17.1121
	Happiness and subjective well-being	belief that own life is meaningful - 5			-	An extreme amount	12758	8	4.21073
20479	Self-harm behaviours	ever thought that life not worth living - 0	Reference	Categorical	-	No	68786	57	22.7071	33.0575
	Self-harm behaviours	ever thought that life not worth living - 1			-	Yes, once	13817	10	4.56069
	Self-harm behaviours	ever thought that life not worth living - 2			-	Yes, more than once	17550	3	5.78967
20480	Self-harm behaviours	ever self-harmed - 0	Reference	Binary	-	No	96044	69	31.7018	33.1713
	Self-harm behaviours	ever self-harmed - 1			-	Yes	4454	1	1.46943
20481	Self-harm behaviours	self-harmed in past years - 0	Reference	Binary	-	No	4066	1	1.34146	1.46449
	Self-harm behaviours	self-harmed in past years - 1			-	Yes	373	0	0.12303
20482	Self-harm behaviours	number of times self-harmed - 1	Reference	Categorical	-	1	2109	0	0.695631	1.44206
	Self-harm behaviours	number of times self-harmed - 2			-	2	802	0	0.264531
	Self-harm behaviours	number of times self-harmed - 3			-	3+	1460	1	0.481895
20483	Self-harm behaviours	ever attempted suicide - 0	Reference	Binary	-	No	2096	1	0.691673	1.42622
	Self-harm behaviours	ever attempted suicide - 1			-	Yes	2227	0	0.734552
20485	Self-harm behaviours	ever contemplated self-harm - 0	Reference	Categorical	-	No	85200	69	28.1251	33.1353
	Self-harm behaviours	ever contemplated self-harm - 1			-	Yes, once	7605	0	2.50843
	Self-harm behaviours	ever contemplated self-harm - 2			-	Yes, more than once	7584	1	2.50183
20486	Self-harm behaviours	contemplated self-harm in past years - 0	Reference	Binary	-	No	12050	1	3.97489	4.98189
	Self-harm behaviours	contemplated self-harm in past years - 1			-	Yes	3053	0	1.007
20487	Traumatic events	felt hated by family member as child - 0	Reference	Categorical	-	Never true	85043	66	28.0723	33.1825
	Traumatic events	felt hated by family member as child - 1			-	Rarely true	6222	1	2.05259
	Traumatic events	felt hated by family member as child - 2			-	Sometimes true	6527	3	2.15385
	Traumatic events	felt hated by family member as child - 3			-	Often	1495	0	0.49311
	Traumatic events	felt hated by family member as child - 4			-	Very often true	1245	0	0.41065
20488	Traumatic events	physically abused by family as a child - 0	Reference	Categorical	-	Never true	81905	59	27.0349	33.1973
	Traumatic events	physically abused by family as a child - 1			-	Rarely true	10856	6	3.58271
	Traumatic events	physically abused by family as a child - 2			-	Sometimes true	6467	5	2.13472
	Traumatic events	physically abused by family as a child - 3			-	Often	833	0	0.274756
	Traumatic events	physically abused by family as a child - 4			-	Very often true	516	0	0.170197
20489	Traumatic events	felt loved as a child - 0	Reference	Categorical	-	Never true	1338	0	0.441325	33.1508
	Traumatic events	felt loved as a child - 1			-	Rarely true	4542	0	1.49813
	Traumatic events	felt loved as a child - 2			-	Sometimes true	16263	11	5.3678
	Traumatic events	felt loved as a child - 3			-	Often	25494	15	8.41387
	Traumatic events	felt loved as a child - 4			-	Very often true	52800	43	17.4297
20490	Traumatic events	sexually molested as a child - 0	Reference	Categorical	-	Never true	91375	65	30.1605	32.9041
	Traumatic events	sexually molested as a child - 1			-	Rarely true	4439	2	1.46482
	Traumatic events	sexually molested as a child - 2			-	Sometimes true	3012	1	0.993806
	Traumatic events	sexually molested as a child - 3			-	Often	474	0	0.156344
	Traumatic events	sexually molested as a child - 4			-	Very often true	390	0	0.128637
20492	Mania	longest period of mania or irritability - 1	Reference	Categorical	-	Less than 24 hours	9003	6	2.97152	8.01806
	Mania	longest period of mania or irritability - 2			-	At least a day, but less than a week	9573	3	3.15854
	Mania	longest period of mania or irritability - 3			-	A week or more	5724	0	1.888
20493	Mania	severity of problems due to mania or irritability - 0	Reference	Categorical	-	No	16346	8	5.39419	7.68888
	Mania	severity of problems due to mania or irritability - 1			-	Yes	6957	0	2.29469
20499	Mental distress	ever sought or received professional help for mental distress - 0	Reference	Binary	-	No	61365	44	20.2551	33.164
	Mental distress	ever sought or received professional help for mental distress - 1			-	Yes	39112	25	12.9089
20500	Mental distress	ever suffered mental distress preventing usual acitivities - 0	Reference	Binary	-	No	66330	46	21.8934	32.8233
	Mental distress	ever suffered mental distress preventing usual acitivities - 1			-	Yes	33116	21	10.9299
20501	Mania	ever had period of mania excitability - 0	Reference	Binary	-	No	94141	64	31.0725	32.5024
	Mania	ever had period of mania excitability - 1			-	Yes	4330	5	1.42985
20502	Mania	ever had period extreme irritability - 0	Reference	Binary	-	No	71796	62	23.7016	32.2543
	Mania	ever had period extreme irritability - 1			-	Yes	25923	7	8.55273
20517	Depression	trouble falling or staying asleep or sleeping too much - 1	Reference	Categorical	-	Not at all	51344	44	16.9498	33.1986
	Depression	trouble falling or staying asleep or sleeping too much - 2			-	Several days	34464	18	11.3735
	Depression	trouble falling or staying asleep or sleeping too much - 3			-	More than half the days	7059	3	2.32932
	Depression	trouble falling or staying asleep or sleeping too much - 4			-	Nearly every day	7714	5	2.54603
20521	Traumatic events	belittlement by partner or ex-partner as an adult - 0	Reference	Categorical	-	Never true	76519	60	25.2588	33.1739
	Traumatic events	belittlement by partner or ex-partner as an adult - 1			-	Rarely true	9736	4	3.21263
	Traumatic events	belittlement by partner or ex-partner as an adult - 2			-	Sometimes true	9990	3	3.29608
	Traumatic events	belittlement by partner or ex-partner as an adult - 3			-	Often	2260	1	0.745767
	Traumatic events	belittlement by partner or ex-partner as an adult - 4			-	Very often true	2002	1	0.660668
20522	Traumatic events	been in confiding relationship as an adult - 0	Reference	Categorical	-	Never true	8219	7	2.71326	32.4272
	Traumatic events	been in confiding relationship as an adult - 1			-	Rarely true	4660	0	1.53705
	Traumatic events	been in confiding relationship as an adult - 2			-	Sometimes true	17848	14	5.89159
	Traumatic events	been in confiding relationship as an adult - 3			-	Often	17197	10	5.67554
	Traumatic events	been in confiding relationship as an adult - 4			-	Very often true	50320	37	16.6097
20523	Traumatic events	physical violence by partner or ex-partner as an adult - 0	Reference	Categorical	-	Never true	87896	63	29.0123	33.1719
	Traumatic events	physical violence by partner or ex-partner as an adult - 1			-	Rarely true	6384	3	2.10668
	Traumatic events	physical violence by partner or ex-partner as an adult - 2			-	Sometimes true	4557	3	1.50407
	Traumatic events	physical violence by partner or ex-partner as an adult - 3			-	Often	772	0	0.254636
	Traumatic events	physical violence by partner or ex-partner as an adult - 4			-	Very often true	891	1	0.294217
20524	Traumatic events	sexual interference by partner or ex-partner without consent as an adult - 0	Reference	Categorical	-	Never true	94985	63	31.3506	33.1739
	Traumatic events	sexual interference by partner or ex-partner without consent as an adult - 1			-	Rarely true	3145	1	1.03767
	Traumatic events	sexual interference by partner or ex-partner without consent as an adult - 2			-	Sometimes true	1805	5	0.597009
	Traumatic events	sexual interference by partner or ex-partner without consent as an adult - 3			-	Often	268	0	0.0883969
	Traumatic events	sexual interference by partner or ex-partner without consent as an adult - 4			-	Very often true	304	0	0.100271
20525	Traumatic events	able to pay rent/mortgage as an adult - 0	Reference	Categorical	-	Never true	3350	1	1.10529	32.7953
	Traumatic events	able to pay rent/mortgage as an adult - 1			-	Rarely true	633	0	0.208788
	Traumatic events	able to pay rent/mortgage as an adult - 2			-	Sometimes true	2391	0	0.788646
	Traumatic events	able to pay rent/mortgage as an adult - 3			-	Often	7316	9	2.41607
	Traumatic events	able to pay rent/mortgage as an adult - 4			-	Very often true	85669	59	28.2765
20526	Traumatic events	been in serious accident believed to be life threatening - 0	Reference	Categorical	-	Never true	90834	63	29.9814	33.2277
	Traumatic events	been in serious accident believed to be life threatening - 1			-	Yes, but not in the last 12 months	9558	7	3.15491
	Traumatic events	been in serious accident believed to be life threatening - 2			-	Yes, within the last 12 months	277	0	0.0913655
20527	Traumatic events	been involved in combat or exposed to war-zone - 0	Reference	Categorical	-	Never true	97401	67	32.1488	33.2363
	Traumatic events	been involved in combat or exposed to war-zone - 1			-	Yes, but not in the last 12 months	3225	3	1.06472
	Traumatic events	been involved in combat or exposed to war-zone - 2			-	Yes, within the last 12 months	69	0	0.0227589
20529	Traumatic events	victim of physically violent crime - 0	Reference	Categorical	-	Never true	80850	61	26.6876	33.2006
	Traumatic events	victim of physically violent crime - 1			-	Yes, but not in the last 12 months	19268	9	6.35831
	Traumatic events	victim of physically violent crime - 2			-	Yes, within the last 12 months	469	0	0.154695
20530	Traumatic events	witnessed sudden violent death - 0	Reference	Categorical	-	Never true	87078	60	28.7415	33.2138
	Traumatic events	witnessed sudden violent death - 1			-	Yes, but not in the last 12 months	13000	8	4.29055
	Traumatic events	witnessed sudden violent death - 2			-	Yes, within the last 12 months	549	2	0.181741
20531	Traumatic events	victim of sexual assault - 0	Reference	Categorical	-	Never true	85102	63	28.0908	32.8708
	Traumatic events	victim of sexual assault - 1			-	Yes, but not in the last 12 months	14384	5	4.74606
	Traumatic events	victim of sexual assault - 2			-	Yes, within the last 12 months	103	0	0.0339734
20536	Depression	weight change during worst episode of depression - 0	Reference	Categorical	-	Stayed about the same or was on a diet	19430	15	6.41372	15.86
	Depression	weight change during worst episode of depression - 1			-	Gained weight	8365	5	2.76075
	Depression	weight change during worst episode of depression - 2			-	Lost weight	17291	6	5.70523
	Depression	weight change during worst episode of depression - 3			-	Both gaines and lost some weight during the episode	2972	0	0.980282
20538	Anxiety	worried most days during period of worst anxiety - 0	Reference	Binary	-	No	3561	2	1.17522	9.92585
	Anxiety	worried most days during period of worst anxiety - 1			-	Yes	26516	14	8.75063
20540	Anxiety	multiple worries during worst period of anxiety - 0	Reference	Binary	-	No	7267	6	2.39892	9.86813
	Anxiety	multiple worries during worst period of anxiety - 1			-	Yes	22634	11	7.46921
20541	Anxiety	difficulty stopping worrying during worst period of anxiety - 0	Reference	Binary	-	No	1809	0	0.596679	10.0096
	Anxiety	difficulty stopping worrying during worst period of anxiety - 1			-	Yes	28522	16	9.41295
20542	Anxiety	stronger worrying (than other people) during period of worst anxiety - 0	Reference	Binary	-	No	3645	6	1.20424	7.13046
	Anxiety	stronger worrying (than other people) during period of worst anxiety - 1			-	Yes	17959	8	5.92622
20543	Anxiety	num of things worried about during worst period of anxiety - 1	Reference	Binary	-	One thing	13182	10	4.35124	10.0162
	Anxiety	num of things worried about during worst period of anxiety - 2			-	More than one thing	17169	6	5.66499
20550	Anxiety	activities undertaken to treat anxiety - 1	Reference	Binary	-	Talking therapies (e.g., psychotherapy, counselling)	12655	6	4.17609	5.03137
	Anxiety	activities undertaken to treat anxiety - 3			-	Other therapeutic activities (e.g., mindfulness, yoga)	2592	1	0.855273
21062	Digestive health	ever been offered sought treatment for anxiety - 0	Reference	Binary	-	No	87282	57	28.8078	36.9934
	Digestive health	ever been offered sought treatment for anxiety - 1			-	Yes	24805	12	8.18562
21063	Digestive health	ever been offered sought treatment for depression - 0	Reference	Binary	-	No	85295	53	28.1511	36.9756
	Digestive health	ever been offered sought treatment for depression - 1			-	Yes	26739	15	8.82452
22604	Employment history	work hours - lumped category - 0	Reference	Categorical	-	15 to less than 20 hours	873	1	0.288279	18.7708
	Employment history	work hours - lumped category - 1			-	20 to less than 30 hours	2412	0	0.795572
	Employment history	work hours - lumped category - 2			-	30 to 40 hours	35112	36	11.5932
	Employment history	work hours - lumped category - 3			-	over 40 hours	18462	13	6.09378
22605	Employment history	work hours per week (exact value)		Continuous	hours/week		20582	13	6.79304	6.79304
22606	Employment history	workplace very noisy - 0	Reference	Categorical	-	Rarely/never	42363	35	13.9845	25.3966
	Employment history	workplace very noisy - 1			-	Often	26900	23	8.88026
	Employment history	workplace very noisy - 2			-	Sometimes	7671	5	2.53185
22607	Employment history	workplace very cold - 0	Reference	Categorical	-	Rarely/never	53477	42	17.6527	25.1875
	Employment history	workplace very cold - 1			-	Often	20171	17	6.65879
	Employment history	workplace very cold - 2			-	Sometimes	2654	2	0.876053
22608	Employment history	workplace very hot - 0	Reference	Categorical	-	Rarely/never	43748	38	14.4423	25.1657
	Employment history	workplace very hot - 1			-	Often	29077	22	9.59799
	Employment history	workplace very hot - 2			-	Sometimes	3410	2	1.12541
22609	Employment history	workplace very dusty - 0	Reference	Categorical	-	Rarely/never	56655	50	18.7035	25.0414
	Employment history	workplace very dusty - 1			-	Often	14931	10	4.92813
	Employment history	workplace very dusty - 2			-	Sometimes	4272	2	1.40973
22610	Employment history	workplace full of chemical or other fumes - 0	Reference	Categorical	-	Rarely/never	62794	56	20.7304	24.9448
	Employment history	workplace full of chemical or other fumes - 1			-	Often	10089	7	3.33006
	Employment history	workplace full of chemical or other fumes - 2			-	Sometimes	2681	0	0.884299
22611	Employment history	workplace had a lot of cigarette smoke from other people smoking - 0	Reference	Categorical	-	Rarely/never	40943	29	13.5142	25.1146
	Employment history	workplace had a lot of cigarette smoke from other people smoking - 1			-	Often	26869	27	8.87136
	Employment history	workplace had a lot of cigarette smoke from other people smoking - 2			-	Sometimes	8269	5	2.72909
22612	Employment history	worked with materials containing asbestos - 0	Reference	Categorical	-	Rarely/never	61993	52	20.4649	22.0573
	Employment history	worked with materials containing asbestos - 1			-	Often	4226	2	1.39456
	Employment history	worked with materials containing asbestos - 2			-	Sometimes	600	0	0.197904
22613	Employment history	worked with paints thinners or glues - 0	Reference	Categorical	-	Rarely/never	67446	55	22.2645	25.0167
	Employment history	worked with paints thinners or glues - 1			-	Often	6585	8	2.17463
	Employment history	worked with paints thinners or glues - 2			-	Sometimes	1751	0	0.577549
22614	Employment history	worked with pesticides - 0	Reference	Categorical	-	Rarely/never	73655	60	24.3141	24.8108
	Employment history	worked with pesticides - 1			-	Often	1281	2	0.423184
	Employment history	worked with pesticides - 2			-	Sometimes	223	0	0.0735541
22615	Employment history	workplace had a lot of diesel exhaust - 0	Reference	Categorical	-	Rarely/never	69394	60	22.9087	24.9946
	Employment history	workplace had a lot of diesel exhaust - 1			-	Often	5061	3	1.67031
	Employment history	workplace had a lot of diesel exhaust - 2			-	Sometimes	1260	0	0.415597
22616	Employment history	breathing problems during period of job - 0	Reference	Binary	-	No	75388	62	24.8864	25.5639
	Employment history	breathing problems during period of job - 1			-	Yes	2053	1	0.67749
22620	Employment history	job involved shift work - 0	Reference	Binary	-	No	66340	53	21.899	25.5639
	Employment history	job involved shift work - 1			-	Yes	11101	10	3.66484
864	Physical activity	number of days week walked 10+ minutes - 0	Reference	Categorical	days/week	None	6246	14	2.06479	98.4026
	Physical activity	number of days week walked 10+ minutes - 1			days/week	1	8461	11	2.7944
	Physical activity	number of days week walked 10+ minutes - 2			days/week	2	18485	44	6.11159
	Physical activity	number of days week walked 10+ minutes - 3			days/week	3	23676	35	7.82082
	Physical activity	number of days week walked 10+ minutes - 4			days/week	4	24075	34	7.95209
	Physical activity	number of days week walked 10+ minutes - 5			days/week	5	47894	93	15.828
	Physical activity	number of days week walked 10+ minutes - 6			days/week	6	30192	56	9.97698
	Physical activity	number of days week walked 10+ minutes - 7			days/week	7	138744	275	45.8539
874	Physical activity	duration of walks		Continuous	minutes/day		258206	492	85.3288	85.3288
884	Physical activity	number of days week of moderate physical activity 10+ minutes - 0	Reference	Categorical	days/week	None	36494	74	12.0616	95.4443
	Physical activity	number of days week of moderate physical activity 10+ minutes - 1			days/week	1	24078	48	7.9577
	Physical activity	number of days week of moderate physical activity 10+ minutes - 2			days/week	2	42698	60	14.1033
	Physical activity	number of days week of moderate physical activity 10+ minutes - 3			days/week	3	43433	89	14.3553
	Physical activity	number of days week of moderate physical activity 10+ minutes - 4			days/week	4	28617	65	9.46045
	Physical activity	number of days week of moderate physical activity 10+ minutes - 5			days/week	5	43677	75	14.4311
	Physical activity	number of days week of moderate physical activity 10+ minutes - 6			days/week	6	16211	33	5.35791
	Physical activity	number of days week of moderate physical activity 10+ minutes - 7			days/week	7	53604	110	17.717
894	Physical activity	duration of moderate activity		Continuous	minutes/day		225132	429	74.3989	74.3989
904	Physical activity	number of days week of vigoroys physical activity 10+ minutes - 0	Reference	Categorical	days/week	None	104968	222	34.6958	95.5501
	Physical activity	number of days week of vigoroys physical activity 10+ minutes - 1			days/week	1	41837	79	13.8255
	Physical activity	number of days week of vigoroys physical activity 10+ minutes - 2			days/week	2	46180	75	15.2567
	Physical activity	number of days week of vigoroys physical activity 10+ minutes - 3			days/week	3	40656	70	13.433
	Physical activity	number of days week of vigoroys physical activity 10+ minutes - 4			days/week	4	19227	28	6.35105
	Physical activity	number of days week of vigoroys physical activity 10+ minutes - 5			days/week	5	20228	45	6.68683
	Physical activity	number of days week of vigoroys physical activity 10+ minutes - 6			days/week	6	5896	12	1.94869
	Physical activity	number of days week of vigoroys physical activity 10+ minutes - 7			days/week	7	10142	22	3.35249
914	Physical activity	duration of vigorous activity		Continuous	minutes/day		167889	292	55.4727	55.4727
924	Physical activity	usual walking pace - 0	Reference	Categorical	-	Other pace	589	1	0.194605	99.6491
	Physical activity	usual walking pace - 1			-	Slow pace	20236	38	6.68716
	Physical activity	usual walking pace - 2			-	Steady average pace	155539	300	51.4018
	Physical activity	usual walking pace - 3			-	Brisk pace	125176	235	41.3655
943	Physical activity	frequency of stair climbing in last 4 weeks - 0	Reference	Categorical	-	None	25446	62	8.41354	98.4936
	Physical activity	frequency of stair climbing in last 4 weeks - 1			-	1-5 times a day	59102	115	19.5321
	Physical activity	frequency of stair climbing in last 4 weeks - 2			-	6-10 times a day	109811	186	36.2813
	Physical activity	frequency of stair climbing in last 4 weeks - 3			-	11-15 times a day	56482	114	18.6676
	Physical activity	frequency of stair climbing in last 4 weeks - 4			-	16-20 times a day	26276	50	8.68335
	Physical activity	frequency of stair climbing in last 4 weeks - 5			-	20+ times a day	20926	41	6.91574
971	Physical activity	frequency of walking for pleasure in last 4 weeks - 1	Reference	Categorical	-	Once in the last 4 weeks	16879	38	5.57989	70.7673
	Physical activity	frequency of walking for pleasure in last 4 weeks - 2			-	2-3 times in the last 4 weeks	62766	95	20.734
	Physical activity	frequency of walking for pleasure in last 4 weeks - 3			-	Once a week	38127	78	12.6015
	Physical activity	frequency of walking for pleasure in last 4 weeks - 4			-	2-3 times a week	47538	91	15.7099
	Physical activity	frequency of walking for pleasure in last 4 weeks - 5			-	4-5 tmes a week	23214	54	7.6747
	Physical activity	frequency of walking for pleasure in last 4 weeks - 6			-	Every day	25630	41	8.4673
981	Physical activity	duration walking for pleasure - 1	Reference	Categorical	-	Less than 15 minutes	3425	3	1.13069	70.7363
	Physical activity	duration walking for pleasure - 2			-	Between 15 and 30 minutes	45206	84	14.9384
	Physical activity	duration walking for pleasure - 3			-	Between 30 minutes and 1 hour	78694	145	26.0042
	Physical activity	duration walking for pleasure - 4			-	Between 1 and 1.5 hours	38841	65	12.8327
	Physical activity	duration walking for pleasure - 5			-	Between 1.5 and 2.5 hours	19173	42	6.33786
	Physical activity	duration walking for pleasure - 6			-	Between 2 and 3 hours	14144	27	4.67415
	Physical activity	duration walking for pleasure - 7			-	Over 3 hours	14576	32	4.81829
991	Physical activity	frequency of strenuous sports in last 4 weeks - 1	Reference	Categorical	-	Once in the last 4 weeks	1755	3	0.579857	11.1538
	Physical activity	frequency of strenuous sports in last 4 weeks - 2			-	2-3 times in the last 4 weeks	5024	4	1.65843
	Physical activity	frequency of strenuous sports in last 4 weeks - 3			-	Once a week	7818	16	2.58396
	Physical activity	frequency of strenuous sports in last 4 weeks - 4			-	2-3 times a week	13423	21	4.43436
	Physical activity	frequency of strenuous sports in last 4 weeks - 5			-	4-5 times a week	5037	9	1.66437
	Physical activity	frequency of strenuous sports in last 4 weeks - 6			-	Every day	706	0	0.232867
1011	Physical activity	frequency of light DIY in last 4 weeks - 1	Reference	Categorical	-	Once in the last 4 weeks	14390	15	4.75133	49.2209
	Physical activity	frequency of light DIY in last 4 weeks - 2			-	2-3 times in the last 4 weeks	43739	79	14.4529
	Physical activity	frequency of light DIY in last 4 weeks - 3			-	Once a week	32259	57	10.6591
	Physical activity	frequency of light DIY in last 4 weeks - 4			-	2-3 times a week	37857	101	12.52
	Physical activity	frequency of light DIY in last 4 weeks - 5			-	4-5 times a week	12499	21	4.12959
	Physical activity	frequency of light DIY in last 4 weeks - 6			-	Every day	8194	16	2.70798
1021	Physical activity	duration of light DIY - 1	Reference	Categorical	-	Less than 15 minutes	8271	11	2.73173	48.9557
	Physical activity	duration of light DIY - 2			-	Between 15 and 30 minutes	34770	53	11.486
	Physical activity	duration of light DIY - 3			-	Between 30 minutes and 1 hour	47240	105	15.6162
	Physical activity	duration of light DIY - 4			-	Between 1 and 1.5 hours	24996	52	8.26181
	Physical activity	duration of light DIY - 5			-	Between 1.5 and 2.5 hours	15075	33	4.98321
	Physical activity	duration of light DIY - 6			-	Between 2 and 3 hours	10634	19	3.51378
	Physical activity	duration of light DIY - 7			-	Over 3 hours	7150	14	2.36297
1070	Physical activity	time spent watching television		Continuous	hours/day		300460	572	99.2922	99.2922
1080	Physical activity	time spent using computer		Continuous	hours/day		298451	567	98.6279	98.6279
1090	Physical activity	time spent driving		Continuous	hours/day		298389	563	98.6061	98.6061
1110	Electronic device use	length of mobile phone use - 0	Reference	Categorical	-	Never used mobile phone at least once per week	42959	126	14.2111	98.833
	Electronic device use	length of mobile phone use - 1			-	One year or less	7839	14	2.59023
	Electronic device use	length of mobile phone use - 2			-	Two to four years	52264	94	17.2697
	Electronic device use	length of mobile phone use - 3			-	Five to eight years	92850	166	30.6803
	Electronic device use	length of mobile phone use - 4			-	More than eight years	103155	173	34.0816
1120	Electronic device use	weekly usage of mobile phone in last 3 months - -1	Reference	Categorical	-	Never used mobile phone	42959	126	14.2111	97.3844
	Electronic device use	weekly usage of mobile phone in last 3 months - 0			-	Less than 5 mins	50748	123	16.7793
	Electronic device use	weekly usage of mobile phone in last 3 months - 1			-	5-29 mins	98172	180	32.4403
	Electronic device use	weekly usage of mobile phone in last 3 months - 2			-	30-59 mins	44068	79	14.5614
	Electronic device use	weekly usage of mobile phone in last 3 months - 3			-	1-3 hours	36629	31	12.0919
	Electronic device use	weekly usage of mobile phone in last 3 months - 4			-	4-6 hours	10882	10	3.59261
	Electronic device use	weekly usage of mobile phone in last 3 months - 5			-	More than 6 hours	11225	16	3.70772
1130	Electronic device use	hands-free device speakerphone use with mobile phone in last 3 month - 0	Reference	Categorical	-	Never or almost never	208990	377	69.0575	84.2901
	Electronic device use	hands-free device speakerphone use with mobile phone in last 3 month - 1			-	Less than half the time	24228	27	8.00025
	Electronic device use	hands-free device speakerphone use with mobile phone in last 3 month - 2			-	About half the time	9663	10	3.19053
	Electronic device use	hands-free device speakerphone use with mobile phone in last 3 month - 3			-	More than half the time	5451	14	1.80257
	Electronic device use	hands-free device speakerphone use with mobile phone in last 3 month - 4			-	Always or almost always	6778	11	2.23928
2237	Electronic device use	plays computer games - 0	Reference	Categorical	-	Never/rarely	237572	457	78.5113	99.9462
	Electronic device use	plays computer games - 1			-	Sometimes	54677	100	18.0676
	Electronic device use	plays computer games - 2			-	Often	10190	19	3.36733
2634	Physical activity	duration of heavy DIY - 1	Reference	Categorical	-	Less than 15 minutes	7096	13	2.34483	39.5378
	Physical activity	duration of heavy DIY - 2			-	Between 15 and 30 minutes	20716	36	6.84482
	Physical activity	duration of heavy DIY - 3			-	Between 30 minutes and 1 hour	33131	66	10.9497
	Physical activity	duration of heavy DIY - 4			-	Between 1 and 1.5 hours	21616	47	7.14531
	Physical activity	duration of heavy DIY - 5			-	Between 1.5 and 2.5 hours	14371	28	4.74936
	Physical activity	duration of heavy DIY - 6			-	Between 2 and 3 hours	11991	21	3.96203
	Physical activity	duration of heavy DIY - 7			-	Over 3 hours	10721	17	3.54181
22032	Physical activity	IPAQ activity group - 0	Reference	Categorical	-	Low	45050	88	14.8883	81.0105
	Physical activity	IPAQ activity group - 1			-	Moderate	99796	193	32.9803
	Physical activity	IPAQ activity group - 2			-	High	100294	185	33.1419
22033	Physical activity	summed days activity		Continuous	days		252151	483	83.3286	83.3286
22034	Physical activity	summed minutes activity		Continuous	minutes		245140	466	81.0105	81.0105
22035	Physical activity	above moderate vigorous recommendation - 0	Reference	Binary	-	No	111148	208	36.7296	81.0105
	Physical activity	above moderate vigorous recommendation - 1			-	Yes	133992	258	44.2809
22036	Physical activity	above moderate vigorous walking recommendation - 0	Reference	Binary	-	No	44335	85	14.6515	80.994
	Physical activity	above moderate vigorous walking recommendation - 1			-	Yes	200755	381	66.3425
2139	Sexual factors	age first had sexual intercourse		Continuous	years		267386	503	88.3603	88.3603
2149	Sexual factors	lifetime number of sexual partners		Continuous	integer		249880	471	82.5756	82.5756
-	Derived	Had sex - 0	Reference	Binary	-	No	2766	3	0.913325	89.2736
-	Derived	Had sex - 1			-	Yes	267386	503	88.3603
1160	Sleep	sleep duration		Continuous	hours/day		300986	575	99.4666	99.4666
1170	Sleep	getting up in morning - 1	Reference	Categorical	-	Not at all easy	11270	18	3.72323	99.1517
	Sleep	getting up in morning - 2			-	Not very easy	42038	60	13.8856
	Sleep	getting up in morning - 3			-	Fairly easy	151281	289	49.9937
	Sleep	getting up in morning - 4			-	Very easy	95445	205	31.5491
1180	Sleep	morning evening person chronotype - 1	Reference	Categorical	-	Morning person	70840	137	23.411	88.7172
	Sleep	morning evening person chronotype - 2			-	More a morning than evening person	96115	172	31.7592
	Sleep	morning evening person chronotype - 3			-	More an evening than a morning person	77326	139	25.551
	Sleep	morning evening person chronotype - 4			-	Evening person	24202	40	7.99596
1190	Sleep	nap during day - 1	Reference	Categorical	-	Never/rarely	176077	285	58.1711	99.9419
	Sleep	nap during day - 2			-	Sometimes	111735	246	36.9357
	Sleep	nap during day - 3			-	Usually	14614	45	4.83511
1200	Sleep	sleeplessness insomnia - 1	Reference	Categorical	-	Never/rarely	75718	133	25.0186	99.9307
	Sleep	sleeplessness insomnia - 2			-	Sometimes	144474	266	47.7409
	Sleep	sleeplessness insomnia - 3			-	Usually	82200	177	27.1712
1210	Sleep	snoring - 1	Reference	Binary	-	Yes	104444	196	34.5144	93.1489
	Sleep	snoring - 2			-	No	177430	337	58.6345
1220	Sleep	daytime dozing sleeping - 0	Reference	Categorical	-	Never/rarely	234621	433	77.53	99.6329
	Sleep	daytime dozing sleeping - 1			-	Sometimes	59394	123	19.631
	Sleep	daytime dozing sleeping - 2			-	Often	7462	16	2.46654
	Sleep	daytime dozing sleeping - 3			-	All of the time	16	0	0.00527743
1239	Smoking	current tobacco smoking - 0	Reference	Categorical	-	No	271620	519	89.7621	99.9502
	Smoking	current tobacco smoking - 1			-	Yes, on most or all days	22520	42	7.44183
	Smoking	current tobacco smoking - 2			-	Only occasionally	8313	13	2.74624
1259	Smoking	smoking smokers in household - 0	Reference	Categorical	-	No	249208	473	82.3546	91.7731
	Smoking	smoking smokers in household - 1			-	Yes, one household member smokes	25139	50	8.30832
	Smoking	smoking smokers in household - 2			-	Yes, more than one household member smokes	3360	6	1.11024
2867	Smoking	age started smoking in former smokers	Reference	Continuous	years		69976	151	23.1306	23.1306
	Smoking	age stopped smoking		Continuous	years		69972	151	23.1293	23.1293
-	Derived	years without smoking - 1	Reference	Categorical	years	Never smoked	168789	291	55.7692	78.8985
-	Derived	years without smoking - 2			years	0-9 years	20522	29	6.77853
-	Derived	years without smoking - 3			years	10-25 years	27389	60	9.05376
-	Derived	years without smoking - 4			years	26+ yars	22061	62	7.29703
-	Derived	years of smoking - 1	Reference	Categorical	years	Never smoked	168789	291	55.7692	78.7969
-	Derived	years of smoking - 2			years	0-9 years	10516	15	3.47354
-	Derived	years of smoking - 3			years	10-30 years	42351	100	14.002
-	Derived	years of smoking - 4			years	31+ years	16798	35	5.55218
2907	Smoking	ever stopped smoking for 6+ months - 0	Reference	Binary	-	No	38927	87	12.8683	22.7319
	Smoking	ever stopped smoking for 6+ months - 1			-	Yes	29843	61	9.86351
3436	Smoking	age started smoking in current smokers		Continuous	years		22248	40	7.35146	7.35146
3456	Smoking	number of cigarettes currently smoked daily (current cigarette smokers) T3 - T1	Reference	Tertile	cigarettes	0.5 - 10 cigarettes	7423	12	2.45235	6.87451
	Smoking	number of cigarettes currently smoked daily (current cigarette smokers) T3 - T2				11 - 20 cigarettes	10383	21	3.43165
	Smoking	number of cigarettes currently smoked daily (current cigarette smokers) T3 - T3				> 21	2999	4	0.990507
3466	Smoking	time from waking to first cigarette - 1	Reference	Categorical	-	Less than 5 minutes	2871	2	0.947628	6.82569
	Smoking	time from waking to first cigarette - 2			-	Between 5-15 minutes	7461	17	2.46654
	Smoking	time from waking to first cigarette - 3			-	Between 30 minutes - 1 hour	5652	12	1.86821
	Smoking	time from waking to first cigarette - 4			-	Between 1 and 2 hours	2124	5	0.702228
	Smoking	time from waking to first cigarette - 5			-	Longer than 2 hours	2546	4	0.84109
3506	Smoking	smoking compared to 10 years previous - 1		Categorical	-	More nowadays	3772	5	1.2458	7.42435
	Smoking	smoking compared to 10 years previous - 2	Reference		-	About the same	9148	21	3.0243
	Smoking	smoking compared to 10 years previous - 3			-	Less nowadays	9548	15	3.15425
20116	Smoking	smoking status - 0	Reference	Categorical	-	Never	168789	291	55.7692	99.6824
	Smoking	smoking status - 1			-	Former	102020	227	33.7251
	Smoking	smoking status - 2			-	Current	30833	55	10.1881
20161	Smoking	pack years of smoking		Continuous	years		256528	473	84.769	84.769
20162	Smoking	pack years adult smoking as proportion of lifespan exposed to smoking		Continuous	units		256528	473	84.769	84.769
1050	Sun exposure	time spend outdoor in summer		Continuous	hours/day		284210	538	93.9211	93.9211
1060	Sun exposure	time spent outdoor in winter		Continuous	hours/day		284270	536	93.9402	93.9402
-	Derived	time spent outdoor		Continuous	hours/day		280853	530	92.8112	92.8112
30500	Urine assays	microalbumine T3 - T1	Reference	Tertile	mg/L	6.7 - 9.1	29524	70	9.76126	28.6996
	Urine assays	microalbumine T3 - T2				9.2 - 14.9	28474	56	9.41031
	Urine assays	microalbumine T3 - T3				> 14.9	28822	65	9.52807
30500	Urine assays	enzymatic creatinine T3 - T1	Reference	Tertile	micromole/L	88 - 5270	97496	150	32.2075	96.6284
	Urine assays	enzymatic creatinine T3 - T2				5271 - 10330	97447	198	32.2072
	Urine assays	enzymatic creatinine T3 - T3				> 10330	97458	207	32.2137
30500	Urine assays	potassium T3 - T1	Reference	Tertile	millimole/L	2.4 - 43.3	97470	154	32.2002	96.4146
	Urine assays	potassium T3 - T2				43.4 - 73.4	97303	203	32.1613
	Urine assays	potassium T3 - T3				> 73.4	96983	195	32.0531
30500	Urine assays	sodium T3 - T1	Reference	Tertile	millimole/L	10 - 50.6	97484	167	32.2091	96.4321
	Urine assays	sodium T3 - T2				50.7 - 89.9	97204	188	32.1237
	Urine assays	sodium T3 - T3				> 89.9	97118	200	32.0993
-	Derived	family history of cancer - 0	Reference	Binary	-	No	102939	206	34.0213	56.7056
-	Derived	family history of cancer - 1			-	Yes	68648	126	22.6844
-	Derived	family history of depression - 0	Reference	Binary	-	No	131147	259	43.3429	52.2653
-	Derived	family history of depression - 1			-	Yes	27002	49	8.92248

## Sheet: Supplementary Table 2
Exposure	Controls	Cases	OR	ci95% left	ci95% right	SE	Z	P-value	Bonferroni P-value
alcohol intake frequency - 1	62442	135	1.28496	0.874483	1.8881	0.196354	1.2769	0.201637	0.201637
alcohol intake frequency - 2	73502	144	1.49971	1.02348	2.19753	0.194933	2.07903	0.0376145	0.0376145
alcohol intake frequency - 3	80809	136	1.32352	0.90246	1.94105	0.195376	1.43466	0.151383	0.151383
alcohol intake frequency - 4	34315	64	1.59626	1.04672	2.43431	0.215311	2.17204	0.0298529	0.0298529
alcohol intake frequency - 5	31764	64	1.37739	0.903525	2.09977	0.215127	1.48838	0.136652	0.136652
average weekly red wine intake	215537	412	1.00381	0.986711	1.0212	0.00876506	0.433615	0.664568	0.664568
average weekly champagnePLUSwhite whine intake	215392	412	1.01359	0.993253	1.03435	0.0103424	1.30535	0.191773	0.191773
average weekly beerPLUScider intake	215921	413	1.01658	1.00052	1.03291	0.00812731	2.02367	0.0430039	0.0430039
average weekly spirits intake	215248	413	1.00048	0.983496	1.01776	0.00873734	0.0552521	0.955938	0.955938
average weekly fortified wine intake	215877	414	0.891574	0.790373	1.00573	0.061472	-1.86699	0.0619036	0.0619036
average weekly intake of other alcoholic drinks	71651	118	1.06709	0.807289	1.4105	0.142354	0.456147	0.648284	0.648284
alcohol usually taken with meals - 1	103043	206	0.973827	0.758562	1.25018	0.127456	-0.208088	0.83516	0.83516
alcohol usually taken with meals - 2	85260	158	1.21941	0.941853	1.57876	0.131775	1.50536	0.132232	0.132232
alcohol intake versus ten years previously - 2	106919	233	0.926933	0.721158	1.19142	0.128075	-0.59242	0.553569	0.553569
alcohol intake versus ten years previously - 3	126792	224	0.829097	0.64368	1.06792	0.129153	-1.45113	0.146743	0.146743
reason for reducing amount of alcohol drunk - 2	2315	9	0.898617	0.411453	1.96259	0.398559	-0.268213	0.788535	0.788535
reason for reducing amount of alcohol drunk - 3	35817	63	0.560146	0.344089	0.911868	0.248626	-2.33104	0.0197511	0.0197511
reason for reducing amount of alcohol drunk - 4	5774	13	0.638515	0.320567	1.27181	0.351565	-1.27604	0.201942	0.201942
reason for reducing amount of alcohol drunk - 5	60690	90	0.641842	0.401634	1.02571	0.239189	-1.85382	0.0637648	0.0637648
former alcohol drinker - 1	10036	21	1.93353	0.930773	4.0166	0.373011	1.76764	0.0771214	0.0771214
average monthly red wine intake	22316	43	1.01368	0.865482	1.18724	0.0806402	0.168436	0.86624	0.86624
average monthly champagnePLUSwhite wine intake	22283	43	1.17222	1.03199	1.33151	0.0650072	2.44433	0.0145122	0.0145122
average monthly beerPLUScide intake	22352	43	1.0435	0.979078	1.11217	0.0325152	1.30968	0.190303	0.190303
average monthly spirits intake	22278	43	0.805869	0.567638	1.14408	0.178797	-1.20715	0.227376	0.227376
average monthly fortified wine intake	22388	43	0.722175	0.360125	1.44821	0.355014	-0.916829	0.359232	0.359232
average monthly intake of other alcoholic drinks	22415	43	0.783015	0.209695	2.92383	0.672206	-0.363882	0.715946	0.715946
amount of alcohol drunk on a typical drinking day - 2	25625	23	1.9126	1.10274	3.31722	0.280956	2.30806	0.0209958	0.0209958
amount of alcohol drunk on a typical drinking day - 3	11518	2	0.495356	0.117001	2.09721	0.736284	-0.954088	0.340039	0.340039
amount of alcohol drunk on a typical drinking day - 4	6281	2	1.15115	0.269947	4.90894	0.739959	0.190233	0.849126	0.849126
amount of alcohol drunk on a typical drinking day - 5	2754	3	5.87684	1.72668	20.0021	0.624919	2.834	0.00459698	0.00459698
ever addicted to alcohol - 1	2309	0	3.57416e-08	0	#NUM!	2715.73	-0.00631395	0.994962	0.994962
frequency of needing morning drink after heavy drinking session in last year - 2	183	0	3.81388e-06	0	#NUM!	1023.03	-0.012196	0.990269	0.990269
frequency of needing morning drink after heavy drinking session in last year - 3	35	0	2.82479e-06	0	#NUM!	2340.86	-0.00545828	0.995645	0.995645
frequency of needing morning drink after heavy drinking session in last year - 4	36	0	5.76048e-06	0	#NUM!	2321.17	-0.00519759	0.995853	0.995853
frequency of needing morning drink after heavy drinking session in last year - 5	31	0	2.13696e-05	0	#NUM!	2751.55	-0.00390817	0.996882	0.996882
frequency of drinking alcohol - 1	12738	8	2.41541	0.503349	11.5908	0.800189	1.10208	0.270428	0.270428
frequency of drinking alcohol - 2	18547	13	3.43923	0.77026	15.3562	0.763419	1.61805	0.105653	0.105653
frequency of drinking alcohol - 3	30939	25	4.54462	1.06802	19.3382	0.738859	2.04903	0.040459	0.040459
frequency of drinking alcohol - 4	30555	21	2.91812	0.676265	12.5918	0.745987	1.4356	0.151117	0.151117
frequency of consuming sixORmore units of alcohol - 2	23414	12	1.22977	0.62962	2.40198	0.34157	0.605518	0.544835	0.544835
frequency of consuming sixORmore units of alcohol - 3	8539	4	1.28803	0.449371	3.69187	0.537265	0.471115	0.637559	0.637559
frequency of consuming sixORmore units of alcohol - 4	12701	9	2.30029	1.05113	5.03398	0.399586	2.08475	0.0370923	0.0370923
frequency of consuming sixORmore units of alcohol - 5	3216	3	2.41427	0.723187	8.05975	0.615055	1.43304	0.151846	0.151846
standing height	301570	574	1.0384	1.02513	1.05184	0.00656187	5.74289	9.30764e-09	9.30764e-09
weight change compared with 1 year ago - 2	83549	125	0.965529	0.785658	1.18658	0.105183	-0.333507	0.738752	0.738752
weight change compared with 1 year ago - 3	45039	85	1.0848	0.854996	1.37636	0.121458	0.670139	0.502769	0.502769
BMI	301267	574	0.993469	0.974472	1.01284	0.00985093	-0.665162	0.505947	0.505947
weight	301369	575	1.0062	1.00015	1.01229	0.00307842	2.00843	0.0445972	0.0445972
whole body fat mass	296629	567	0.999452	0.989568	1.00943	0.00507069	-0.108181	0.913852	0.913852
whole body fatFree mass	297157	567	1.0288	1.01591	1.04186	0.00643379	4.41373	1.01605e-05	1.01605e-05
whole body water mass	297182	567	1.0381	1.02045	1.05606	0.00875148	4.27273	1.93096e-05	1.93096e-05
age hayFever rhinitis eczema diagnosed	61835	103	0.979897	0.968434	0.991496	0.00600379	-3.38251	0.000718272	0.000718272
age asthma diagnosed	30524	41	0.999078	0.984732	1.01363	0.00737934	-0.124961	0.900554	0.900554
bloodClot DVT bronchitis emphysema asthma rhinitis eczema allergy diagnosedByDoctor - 5	5317	6	0.386804	0.172438	0.867656	0.41219	-2.30437	0.0212021	0.0212021
bloodClot DVT bronchitis emphysema asthma rhinitis eczema allergy diagnosedByDoctor - 6	3994	9	0.685646	0.353361	1.33039	0.338205	-1.11587	0.264476	0.264476
bloodClot DVT bronchitis emphysema asthma rhinitis eczema allergy diagnosedByDoctor - 7	1372	3	0.817573	0.261469	2.55643	0.581657	-0.346278	0.729134	0.729134
bloodClot DVT bronchitis emphysema asthma rhinitis eczema allergy diagnosedByDoctor - 8	32089	49	0.942304	0.699819	1.26881	0.151792	-0.391504	0.695425	0.695425
bloodClot DVT bronchitis emphysema asthma rhinitis eczema allergy diagnosedByDoctor - 9	53900	91	1.1534	0.917972	1.44921	0.116484	1.2252	0.220499	0.220499
doctor diagnosed hayfever or allergic rhinitis - 1	17930	14	1.24951	0.685019	2.27918	0.30667	0.726362	0.467617	0.467617
doctor diagnosed asthma - 1	9898	5	0.765295	0.305523	1.91697	0.468497	-0.570962	0.568025	0.568025
recent medication for hayfever or allergic rhinitis - 1	8430	8	1.32737	0.458282	3.84459	0.542596	0.521932	0.601718	0.601718
recent medication for asthma - 1	5987	1	0.123349	0.0136092	1.11799	1.12465	-1.86079	0.0627737	0.0627737
neutrophil lymphocyte ratio	288515	540	0.988642	0.92377	1.05807	0.0346279	-0.329867	0.7415	0.7415
platelet lymphocyte ratio	288513	540	1.00085	1.00018	1.00151	0.000339676	2.49621	0.0125528	0.0125528
lymphocyte monocyte ratio	288437	540	1.01375	0.995217	1.03263	0.00941348	1.45061	0.146888	0.146888
systemic immune inflammation index	288513	540	1.00004	0.999934	1.00015	5.62911e-05	0.786068	0.431828	0.431828
blood group - 1	121703	221	0.943471	0.788428	1.129	0.0915959	-0.635281	0.525245	0.525245
blood group - 2	1236	1	0.404674	0.0565877	2.89393	1.00374	-0.901305	0.367426	0.367426
blood group - 3	34716	68	1.03323	0.790379	1.35069	0.136701	0.23911	0.81102	0.81102
albumin T3 - T2	86723	149	1.06007	0.851806	1.31926	0.111601	0.522736	0.601158	0.601158
albumin T3 - T3	86424	154	1.40114	1.12689	1.74213	0.111137	3.03484	0.00240663	0.00240663
alkaline phosphatase T3 - T2	94643	211	1.08983	0.88402	1.34356	0.106787	0.80556	0.420497	0.420497
alkaline phosphatase T3 - T3	94221	168	0.810534	0.648954	1.01234	0.113436	-1.85181	0.0640533	0.0640533
alanine aminotransferase T3 - T2	94597	193	1.02899	0.828608	1.27783	0.110504	0.2586	0.795944	0.795944
alanine aminotransferase T3 - T3	94604	191	1.21781	0.975592	1.52017	0.113148	1.74157	0.0815834	0.0815834
apolipoprotein A T3 - T2	85841	168	0.995602	0.800607	1.23809	0.111215	-0.0396282	0.96839	0.96839
apolipoprotein A T3 - T3	86133	142	0.845655	0.664602	1.07603	0.122923	-1.36381	0.172626	0.172626
apolipoprotein B T3 - T2	94208	167	1.17389	0.943924	1.45988	0.111242	1.44119	0.14953	0.14953
apolipoprotein B T3 - T3	94149	201	1.41932	1.14972	1.75214	0.107481	3.25804	0.00112183	0.00112183
aspartate aminotransferase T3 - T2	95120	204	0.986744	0.797902	1.22028	0.108382	-0.123126	0.902007	0.902007
aspartate aminotransferase T3 - T3	92617	177	0.842451	0.675311	1.05096	0.112829	-1.51947	0.128645	0.128645
direct bilirubin T3 - T2	81477	162	1.01311	0.804112	1.27642	0.117878	0.110457	0.912047	0.912047
direct bilirubin T3 - T3	80326	165	0.921435	0.726506	1.16867	0.12127	-0.674716	0.499856	0.499856
urea T3 - T2	94418	165	0.835367	0.664262	1.05055	0.116939	-1.53827	0.123982	0.123982
urea T3 - T3	94090	234	0.827227	0.667142	1.02572	0.109734	-1.7285	0.0838987	0.0838987
calcium T3 - T2	86931	167	1.21998	0.975757	1.52533	0.11397	1.74463	0.0810494	0.0810494
calcium T3 - T3	85977	168	1.28493	1.02546	1.61005	0.115085	2.17841	0.0293756	0.0293756
creatinine T3 - T2	94712	158	0.831411	0.65082	1.06211	0.124946	-1.47768	0.139492	0.139492
creatinine T3 - T3	94216	232	0.853486	0.658297	1.10655	0.132489	-1.19577	0.231786	0.231786
C reactive protein T3 - T2	94692	191	0.978004	0.787132	1.21516	0.110776	-0.200774	0.840875	0.840875
C reactive protein T3 - T3	94188	196	0.953104	0.767717	1.18326	0.110361	-0.435218	0.663404	0.663404
cystatin c T3 - T2	93934	170	0.737611	0.583361	0.932648	0.119702	-2.54247	0.0110071	0.0110071
cystatin c T3 - T3	94617	239	0.575125	0.45927	0.720205	0.114772	-4.81972	1.43763e-06	1.43763e-06
gamma glutamyltransferase T3 - T2	94153	181	0.927459	0.737429	1.16646	0.116981	-0.643746	0.51974	0.51974
gamma glutamyltransferase T3 - T3	94555	217	1.09021	0.869157	1.36747	0.115613	0.747029	0.455046	0.455046
glucose T3 - T2	86597	134	0.657033	0.522626	0.826006	0.116771	-3.59695	0.000321969	0.000321969
glucose T3 - T3	86466	181	0.686589	0.555393	0.848776	0.108195	-3.47538	0.000510138	0.000510138
glycated haemoglobin HbA1c T3 - T2	94129	158	0.615579	0.49472	0.765964	0.111518	-4.35078	1.35654e-05	1.35654e-05
glycated haemoglobin HbA1c T3 - T3	93901	207	0.554958	0.451771	0.681713	0.104959	-5.6104	2.01864e-08	2.01864e-08
HDL cholesterol T3 - T2	86538	159	0.976829	0.784955	1.2156	0.111576	-0.210113	0.833579	0.833579
HDL cholesterol T3 - T3	86500	141	0.932432	0.733075	1.186	0.122731	-0.570021	0.568664	0.568664
IGF1 T3 - T2	94157	179	1.50923	1.21645	1.87246	0.110032	3.74072	0.000183496	0.000183496
IGF1 T3 - T3	94168	191	2.19984	1.77582	2.72512	0.10925	7.21635	5.34021e-13	5.34021e-13
LDL direct T3 - T2	94447	173	1.32225	1.06609	1.63997	0.10987	2.54243	0.0110086	0.0110086
LDL direct T3 - T3	94417	193	1.44364	1.16675	1.78625	0.10865	3.37937	0.000726514	0.000726514
lipoprotein A T3 - T2	75440	136	0.888503	0.702293	1.12409	0.119996	-0.985181	0.324535	0.324535
lipoprotein A T3 - T3	75475	155	1.01929	0.811759	1.27988	0.116155	0.164501	0.869336	0.869336
oestradiol T3 - T2	16078	7	0.516384	0.217457	1.22623	0.441257	-1.49778	0.134191	0.134191
oestradiol T3 - T3	16073	16	2.40107	1.09509	5.2645	0.400555	2.18675	0.0287609	0.0287609
phosphate T3 - T2	86358	154	0.924682	0.742093	1.1522	0.112234	-0.697695	0.485368	0.485368
phosphate T3 - T3	86304	151	1.00066	0.796692	1.25685	0.116301	0.00566604	0.995479	0.995479
rheumatoid factor T3 - T2	7986	15	1.30791	0.585324	2.92251	0.41022	0.654349	0.512887	0.512887
rheumatoid factor T3 - T3	7977	13	1.08669	0.478197	2.46949	0.41882	0.198508	0.842648	0.842648
SHBG T3 - T2	85826	159	0.60003	0.484036	0.74382	0.109604	-4.6602	3.15898e-06	3.15898e-06
SHBG T3 - T3	85831	135	0.599915	0.474867	0.757892	0.119264	-4.28433	1.83287e-05	1.83287e-05
total bilirubin T3 - T2	94261	179	1.0071	0.807168	1.25656	0.11291	0.0626735	0.950027	0.950027
total bilirubin T3 - T3	94109	201	1.05146	0.841043	1.31452	0.113927	0.440453	0.659609	0.659609
testosterone T3 - T2	86310	188	1.36918	0.989628	1.8943	0.165634	1.89702	0.0578255	0.0578255
testosterone T3 - T3	86304	191	1.1521	0.77748	1.70724	0.200661	0.705619	0.480425	0.480425
total protein T3 - T2	86692	178	1.24363	1.00212	1.54334	0.110163	1.9792	0.047793	0.047793
total protein T3 - T3	86407	147	1.08543	0.865636	1.36102	0.115443	0.710071	0.47766	0.47766
triglycerides T3 - T2	94583	181	0.937947	0.752779	1.16866	0.112207	-0.570922	0.568053	0.568053
triglycerides T3 - T3	94522	208	1.05955	0.855271	1.31263	0.109279	0.529349	0.596563	0.596563
urate T3 - T2	94570	177	0.844006	0.668755	1.06518	0.118748	-1.42819	0.153237	0.153237
urate T3 - T3	94525	218	0.834938	0.656198	1.06236	0.122907	-1.46775	0.142171	0.142171
vitamin D T3 - T2	90270	180	1.00823	0.81026	1.25456	0.111529	0.0734584	0.941441	0.941441
vitamin D T3 - T3	90426	184	0.943769	0.759016	1.17349	0.111155	-0.520657	0.602606	0.602606
pulse wave peak2peak time	99738	173	1.00066	0.998813	1.00251	0.000941734	0.69845	0.484896	0.484896
systolic blood pressure ManualReading	20983	45	0.986472	0.970851	1.00235	0.00814427	-1.67236	0.0944532	0.0944532
diastolic blood pressure ManualReading	20983	45	1.01694	0.990087	1.04452	0.0136541	1.2303	0.218584	0.218584
pulse rate DuringBloodPressureMeasurement	20983	45	1.02632	1.00475	1.04836	0.0108395	2.39697	0.0165314	0.0165314
pulse rate AutomatedReading	281155	531	1.00215	0.995119	1.00923	0.00359204	0.597807	0.549968	0.549968
systolic blood pressure AutomatedReading	281148	531	0.986943	0.982465	0.991441	0.00232003	-5.66508	1.46957e-08	1.46957e-08
pulse rate	99788	173	1.00609	0.993658	1.01868	0.00634369	0.957124	0.338504	0.338504
pulse wave reflection index	99788	173	0.999494	0.993985	1.00503	0.00281998	-0.179566	0.857493	0.857493
pulse wave arterial stiffness index	99387	173	0.993163	0.950387	1.03786	0.0224624	-0.305411	0.760053	0.760053
fluid intelligence score	78714	70	1.12455	0.997882	1.26729	0.06097	1.92519	0.0542052	0.0542052
cooked vegetable intake	299257	569	0.994339	0.952236	1.0383	0.0220744	-0.257197	0.797027	0.797027
salad raw vegetable intake	298991	564	1.01966	0.983652	1.05699	0.0183438	1.06141	0.288502	0.288502
fresh fruit intake	301552	575	0.974676	0.922829	1.02944	0.0278891	-0.919712	0.357723	0.357723
dried fruit intake	299769	568	0.958018	0.907135	1.01175	0.0278448	-1.54028	0.123491	0.123491
oily fish intake - 1	102249	186	0.902903	0.665827	1.22439	0.155404	-0.657254	0.511018	0.511018
oily fish intake - 2	112966	232	0.768461	0.570258	1.03555	0.152197	-1.73042	0.0835549	0.0835549
oily fish intake - 3	49684	94	0.591593	0.422274	0.828803	0.172026	-3.05151	0.00227697	0.00227697
oily fish intake - 4	1957	6	0.947677	0.405439	2.21511	0.433193	-0.124059	0.901268	0.901268
oily fish intake - 5	610	2	1.04288	0.252091	4.31429	0.724477	0.0579513	0.953787	0.953787
non oily fish intake - 1	88093	163	1.49814	0.850159	2.64002	0.289066	1.39839	0.161996	0.161996
non oily fish intake - 2	150772	305	1.31945	0.756088	2.30256	0.284091	0.975784	0.329172	0.329172
non oily fish intake - 3	47332	92	1.30143	0.726766	2.33049	0.297258	0.886316	0.375447	0.375447
non oily fish intake - 4	1390	0	1.11606e-05	5.22943e-133	2.38189e+122	149.588	-0.0762304	0.939236	0.939236
non oily fish intake - 5	386	1	1.65182	0.213732	12.7661	1.04334	0.48103	0.630495	0.630495
processed meat intake - 1	90014	178	1.00182	0.716631	1.40049	0.170926	0.010612	0.991533	0.991533
processed meat intake - 2	89101	155	0.813744	0.578029	1.14558	0.174504	-1.18112	0.237557	0.237557
processed meat intake - 3	84026	177	0.970361	0.690022	1.36459	0.173954	-0.17296	0.862683	0.862683
processed meat intake - 4	9891	18	0.859154	0.491532	1.50173	0.284915	-0.532815	0.594162	0.594162
processed meat intake - 5	2450	4	0.772104	0.275303	2.16541	0.526156	-0.491558	0.623032	0.623032
poultry intake - 1	32227	75	0.735674	0.469536	1.15266	0.229108	-1.33984	0.180298	0.180298
poultry intake - 2	108530	233	0.759771	0.505342	1.1423	0.208056	-1.3205	0.186667	0.186667
poultry intake - 3	139916	232	0.75871	0.504763	1.14042	0.207928	-1.32804	0.184165	0.184165
poultry intake - 4	5624	10	1.13547	0.545407	2.36392	0.374125	0.339588	0.734167	0.734167
poultry intake - 5	603	0	1.95271e-05	1.44484e-121	2.63909e+111	136.432	-0.0794809	0.93665	0.93665
beef intake - 1	139302	272	0.961061	0.707427	1.30563	0.156332	-0.254057	0.799452	0.799452
beef intake - 2	97662	195	0.93356	0.680434	1.28085	0.161368	-0.426045	0.670075	0.670075
beef intake - 3	33684	58	0.770008	0.524842	1.1297	0.195566	-1.3364	0.18142	0.18142
beef intake - 4	417	1	0.929853	0.127232	6.79566	1.01482	-0.0716667	0.942867	0.942867
beef intake - 5	149	0	2.82664e-05	4.16837e-153	1.91679e+143	173.674	-0.0603076	0.951911	0.951911
lamb mutton intake - 1	173849	319	1.00416	0.788617	1.2786	0.123278	0.0336366	0.973167	0.973167
lamb mutton intake - 2	65369	150	0.976026	0.745798	1.27732	0.137265	-0.176786	0.859676	0.859676
lamb mutton intake - 3	7139	20	1.11545	0.682567	1.82287	0.250593	0.435999	0.662837	0.662837
lamb mutton intake - 4	67	0	3.5364e-05	1.0269e-224	1.21785e+215	257.914	-0.0397412	0.968299	0.968299
lamb mutton intake - 5	81	0	2.70778e-05	4.43395e-205	1.65362e+195	234.71	-0.0448075	0.964261	0.964261
pork intake - 1	175236	340	0.982605	0.770693	1.25278	0.123939	-0.141587	0.887406	0.887406
pork intake - 2	67235	131	0.851618	0.644794	1.12478	0.141945	-1.13154	0.257827	0.257827
pork intake - 3	9832	20	0.966723	0.590897	1.58159	0.251163	-0.134746	0.892813	0.892813
pork intake - 4	225	0	2.03875e-05	2.23495e-196	1.85977e+186	224.342	-0.0481434	0.961602	0.961602
pork intake - 5	112	0	1.33676e-05	4.51247e-276	3.95997e+265	317.753	-0.0353189	0.971825	0.971825
cheese intake - 1	47847	105	2.06662	1.0443	4.08974	0.348254	2.08444	0.0371205	0.0371205
cheese intake - 2	62301	106	1.57221	0.794857	3.10979	0.348003	1.30022	0.193525	0.193525
cheese intake - 3	136999	278	1.95974	1.00751	3.81195	0.33946	1.98201	0.0474784	0.0474784
cheese intake - 4	29761	47	1.7025	0.832889	3.48006	0.364778	1.45869	0.144652	0.144652
cheese intake - 5	11318	15	1.42319	0.621452	3.25927	0.422763	0.834755	0.403855	0.403855
milk type used - 2	196955	379	1.13474	0.800497	1.60856	0.178029	0.71004	0.477679	0.477679
milk type used - 3	61199	112	1.02388	0.697713	1.50253	0.195691	0.120603	0.904006	0.904006
milk type used - 4	11082	21	1.3078	0.757207	2.25876	0.278815	0.962459	0.335819	0.335819
milk type used - 5	3560	5	0.850278	0.331959	2.1779	0.479882	-0.337982	0.735377	0.735377
milk type used - 6	9973	24	1.52984	0.906455	2.58194	0.267034	1.59217	0.111347	0.111347
spread type - 1	108816	200	0.887807	0.66667	1.1823	0.146156	-0.814202	0.415529	0.415529
spread type - 2	1475	3	0.767881	0.239922	2.45764	0.593543	-0.444989	0.656328	0.656328
spread type - 3	157879	306	0.832902	0.632519	1.09677	0.140413	-1.30215	0.192865	0.192865
bread intake	297240	565	0.987723	0.977499	0.998054	0.00530898	-2.3268	0.0199759	0.0199759
bread type - 2	34827	76	1.16204	0.876478	1.54063	0.143889	1.04367	0.296637	0.296637
bread type - 3	166996	317	1.14458	0.934385	1.40207	0.103526	1.30442	0.192091	0.192091
bread type - 4	12055	18	0.923182	0.562701	1.5146	0.252595	-0.316431	0.751675	0.751675
cereal intake	301812	575	0.982856	0.954172	1.0124	0.0151117	-1.14431	0.252495	0.252495
cereal type - 2	44091	84	1.07139	0.779856	1.47192	0.162047	0.425556	0.670432	0.670432
cereal type - 3	62659	142	1.17748	0.884197	1.56804	0.146151	1.11785	0.263631	0.263631
cereal type - 4	51754	84	1.00063	0.72854	1.37434	0.161914	0.0039002	0.996888	0.996888
cereal type - 5	49239	103	1.26659	0.934197	1.71725	0.155307	1.52168	0.128089	0.128089
salt added to food - 2	83934	155	0.95416	0.787589	1.15596	0.0978874	-0.479362	0.631681	0.631681
salt added to food - 3	34138	75	0.996614	0.774356	1.28266	0.128743	-0.0263485	0.978979	0.978979
salt added to food - 4	13109	17	0.652739	0.400237	1.06454	0.249555	-1.70935	0.0873854	0.0873854
tea intake	301998	576	0.960901	0.930735	0.992045	0.016274	-2.45076	0.0142554	0.0142554
coffee type - 2	131650	244	0.917792	0.7212	1.16797	0.122989	-0.697498	0.485491	0.485491
coffee type - 3	55608	105	1.12249	0.847132	1.48734	0.143597	0.804655	0.421019	0.421019
coffee type - 4	3954	4	0.552128	0.202431	1.50592	0.511939	-1.16025	0.245948	0.245948
hot drink temperature - 2	201722	373	0.740434	0.595452	0.920716	0.111183	-2.70291	0.00687344	0.00687344
hot drink temperature - 3	46334	91	0.840169	0.633478	1.1143	0.144073	-1.20878	0.226747	0.226747
water intake	300590	570	1.0595	1.02012	1.1004	0.0193256	2.99088	0.00278178	0.00278178
major dietary changes in the last 5years - 1	27558	69	1.05594	0.81473	1.36856	0.132313	0.41137	0.680802	0.680802
major dietary changes in the last 5years - 2	86475	150	1.10941	0.915198	1.34485	0.0981894	1.05747	0.290297	0.290297
variation in diet - 2	171386	300	0.910499	0.764389	1.08454	0.0892444	-1.05062	0.293433	0.293433
variation in diet - 3	23084	46	1.07133	0.778532	1.47423	0.162881	0.422987	0.672305	0.672305
never eat eggs or food containing eggs - 1	7681	18	0.966134	0.602642	1.54887	0.24081	-0.14307	0.886235	0.886235
never eat dairy products - 1	3890	9	0.994279	0.512426	1.92924	0.338201	-0.0169631	0.986466	0.986466
never eat wheat - 1	5090	4	0.377608	0.14099	1.01133	0.502646	-1.93755	0.0526784	0.0526784
never eat sugar - 1	48729	128	1.01452	0.83219	1.23681	0.101081	0.142656	0.886562	0.886562
ever diagnosed with IBS - 1	12999	9	1.32599	0.637176	2.75945	0.37392	0.754601	0.450488	0.450488
satisfaction with bowel habits - 1	19016	11	0.765234	0.348825	1.67873	0.400829	-0.667552	0.50442	0.50442
satisfaction with bowel habits - 2	15996	4	0.392333	0.1307	1.1777	0.560831	-1.66832	0.095253	0.095253
satisfaction with bowel habits - 3	9058	9	1.43915	0.629117	3.29217	0.422198	0.862283	0.388532	0.388532
satisfaction with bowel habits - 4	5422	4	1.06719	0.352058	3.23499	0.565823	0.114935	0.908497	0.908497
satisfaction with bowel habits - 5	12723	9	0.85379	0.370503	1.96748	0.425938	-0.37111	0.710556	0.710556
satisfaction with bowel habits - 6	6679	4	0.851566	0.270951	2.67638	0.584266	-0.275008	0.78331	0.78331
satisfaction with bowel habits - 7	7900	5	1.08505	0.393271	2.9937	0.517807	0.157638	0.874742	0.874742
satisfaction with bowel habits - 8	6045	2	0.499021	0.114174	2.18107	0.752527	-0.923698	0.355643	0.355643
satisfaction with bowel habits - 9	3321	3	0.739319	0.178372	3.06434	0.725451	-0.416329	0.677169	0.677169
satisfaction with bowel habits - 10	3438	2	0.674604	0.151682	3.0003	0.761413	-0.516971	0.605176	0.605176
greatest number of times bowels opened per day	111864	68	0.998016	0.895663	1.11207	0.0552078	-0.0359744	0.971303	0.971303
least number of times bowels opened per week	111186	69	1.02572	0.982345	1.07101	0.022045	1.15194	0.249345	0.249345
average number of times bowels opened per day	111531	68	1.20567	0.922045	1.57654	0.136837	1.36684	0.171674	0.171674
num weeks absent from work due to IBS in the last year	5453	1	9.70913e-07	0	#NUM!	5183.63	-0.00267091	0.997869	0.997869
num weeks in the last year at work suffering because of IBS	4948	1	2.15817e-05	0	#NUM!	543.77	-0.0197577	0.984237	0.984237
sensitive stomach - 1	22768	11	0.771316	0.394356	1.5086	0.342273	-0.758627	0.448076	0.448076
family history of IBS - 1	15940	8	1.13122	0.526877	2.42875	0.389845	0.316264	0.751802	0.751802
diagnosed with coeliac or gluten sensitivity - 1	2022	0	1.40464e-06	0	#NUM!	500.101	-0.026946	0.978503	0.978503
speed of onset of IBS symptoms - 1	2982	2	0.980714	0.157478	6.10752	0.933178	-0.0208687	0.98335	0.98335
infectious illness diagnosis when IBS symptomps first began - 1	1278	1	1.87883	0.2225	15.8651	1.08853	0.579357	0.562348	0.562348
ever addicted to any substance or behaviour - 1	6021	3	1.13758	0.355353	3.6417	0.593658	0.217134	0.828104	0.828104
ever taken cannabis - 1	9813	4	1.689	0.605439	4.71181	0.523447	1.00131	0.316675	0.316675
ever taken cannabis - 2	5934	6	6.32905	2.65491	15.0879	0.443243	4.16284	3.14312e-05	3.14312e-05
ever taken cannabis - 3	4718	5	10.6953	4.00842	28.5374	0.500728	4.73272	2.21532e-06	2.21532e-06
ever taken cannabis - 4	2872	0	4.57867e-06	0	#NUM!	621.954	-0.0197669	0.984229	0.984229
maximum frequency of taking cannabis - 2	2713	1	0.726722	0.0921879	5.72878	1.05345	-0.303017	0.761877	0.761877
maximum frequency of taking cannabis - 3	3765	4	2.24841	0.692854	7.29644	0.600604	1.34902	0.177331	0.177331
maximum frequency of taking cannabis - 4	1551	0	6.38106e-07	0	#NUM!	1013.88	-0.0140695	0.988775	0.988775
ever addicted to illicit or recreational drugs - 1	515	0	4.02416e-07	0	#NUM!	2096.67	-0.00702341	0.994396	0.994396
breastfed as a baby - 1	163478	309	0.752298	0.599536	0.943984	0.115806	-2.45775	0.0139811	0.0139811
comparative body size at age ten - 1	97210	178	0.948736	0.786933	1.14381	0.0954035	-0.551598	0.581224	0.581224
comparative body size at age ten - 2	48167	86	1.1773	0.924329	1.4995	0.123425	1.32243	0.186024	0.186024
comparative height size at age ten - 1	62207	103	0.872793	0.698515	1.09055	0.113646	-1.1972	0.231228	0.231228
comparative height size at age ten - 2	74371	139	1.02314	0.837901	1.24933	0.101905	0.224475	0.822387	0.822387
adopted as a child - 1	4299	10	1.24378	0.6637	2.33084	0.320453	0.680759	0.496024	0.496024
part of a multiple birth - 1	6790	11	0.907091	0.498074	1.65199	0.30587	-0.318804	0.749875	0.749875
maternal smoking around birth - 1	79180	135	1.14233	0.934765	1.39599	0.102315	1.30062	0.193387	0.193387
birth weight	175325	298	1.16022	0.990498	1.35902	0.0806939	1.84165	0.0655259	0.0655259
born by caesarian section - 1	3022	0	2.25719e-06	0	#NUM!	392.702	-0.0331075	0.973589	0.973589
longtermORrecurrent antibiotics as childORteenager - 1	14770	6	1.41333	0.602766	3.3139	0.434792	0.795669	0.426224	0.426224
qualifications - 1	100184	189	2.08597	1.63826	2.65602	0.123266	5.96461	2.45226e-09	2.45226e-09
qualifications - 2	34939	58	1.91141	1.3832	2.64133	0.165025	3.92571	8.64749e-05	8.64749e-05
qualifications - 3	64646	108	1.531	1.16808	2.00669	0.138045	3.08538	0.00203289	0.00203289
qualifications - 4	17523	27	3.66014	2.38251	5.6229	0.219059	5.92307	3.15986e-09	3.15986e-09
qualifications - 5	19210	43	1.55617	1.0869	2.22804	0.183114	2.41502	0.0157342	0.0157342
qualifications - 6	14683	31	1.2394	0.8289	1.8532	0.205252	1.04569	0.295703	0.295703
age at menarche	156294	211	0.961603	0.883127	1.04705	0.0434356	-0.901426	0.367362	0.367362
number of live births	160905	221	0.764946	0.680535	0.859827	0.0596574	-4.49148	7.07304e-06	7.07304e-06
birth weight of first child	128278	161	1.04393	0.91291	1.19374	0.0684228	0.628269	0.529828	0.529828
had twins - 1	858	0	5.93995e-06	1.96135e-262	1.79891e+251	301.317	-0.0399374	0.968143	0.968143
age at first live birth	109369	140	1.01312	0.971484	1.05654	0.0214111	0.608785	0.542667	0.542667
ever had stillbirth spontaneous miscarriageORtermination - 1	50461	68	1.14616	0.859107	1.52912	0.147083	0.927473	0.353681	0.353681
ever taken oral contraceptive pill - 1	133225	172	1.86335	1.34693	2.57778	0.16559	3.75853	0.000170914	0.000170914
age started OCP T3 - T2	36465	62	0.273752	0.182148	0.411425	0.207863	-6.23263	4.58668e-10	4.58668e-10
age started OCP T3 - T3	39381	57	0.0476306	0.0296903	0.0764113	0.241155	-12.6238	1.56165e-36	1.56165e-36
age when last used oral contraceptive pill	116830	152	0.946234	0.922531	0.970546	0.0129435	-4.26972	1.9572e-05	1.9572e-05
years of taking OCP CAT - 2	59042	83	1.79769	1.25502	2.575	0.183345	3.19889	0.00137956	0.00137956
years of taking OCP CAT - 3	29433	41	2.45408	1.60739	3.74675	0.215891	4.15835	3.20556e-05	3.20556e-05
years of taking OCP CAT - 4	27253	26	2.29682	1.41001	3.74138	0.248949	3.34014	0.000837361	0.000837361
years without OCP CAT - 2	39857	24	3.98357	2.38707	6.64783	0.261287	5.28989	1.22387e-07	1.22387e-07
years without OCP CAT - 3	47128	71	2.76526	1.89956	4.02548	0.19159	5.3089	1.10286e-07	1.10286e-07
years without OCP CAT - 4	29845	57	1.36751	0.930374	2.01003	0.196513	1.59272	0.111224	0.111224
bilateral oophorectomy - 1	8838	26	1.47828	0.979665	2.23066	0.209913	1.86209	0.0625899	0.0625899
ever used HRT - 1	58015	98	0.63456	0.485655	0.829121	0.136448	-3.3333	0.000858218	0.000858218
age started HRT T3 - T2	20749	26	0.432325	0.259576	0.720041	0.260275	-3.22188	0.00127351	0.00127351
age started HRT T3 - T3	13497	26	0.45839	0.274624	0.765123	0.261391	-2.98417	0.00284347	0.00284347
age last used HRT	43130	70	0.933459	0.902934	0.965016	0.0169634	-4.05924	4.92336e-05	4.92336e-05
years of taking HRT CAT - 2	17806	22	0.584256	0.370601	0.921086	0.232256	-2.31389	0.0206736	0.0206736
years of taking HRT CAT - 3	16564	30	0.616448	0.412852	0.920445	0.204536	-2.36526	0.0180174	0.0180174
years of taking HRT CAT - 4	7564	16	0.537728	0.318324	0.908355	0.267496	-2.3193	0.0203789	0.0203789
years without HRT CAT - 2	15131	27	1.05244	0.691683	1.60135	0.214155	0.238655	0.811373	0.811373
years without HRT CAT - 3	18717	24	0.434138	0.279908	0.673349	0.223933	-3.72608	0.000194481	0.000194481
years without HRT CAT - 4	9280	19	0.476976	0.293133	0.776118	0.248392	-2.98033	0.00287938	0.00287938
ever had hysterectomy - 1	8741	22	0.995369	0.63518	1.55981	0.229191	-0.0202513	0.983843	0.983843
time since last menstrual period	37187	23	1.00787	1.00032	1.01548	0.00383545	2.04429	0.0409245	0.0409245
length of menstrual cycle	32065	21	0.961806	0.880767	1.0503	0.0449089	-0.867145	0.385863	0.385863
age of primiparous women at birth of child	21048	24	0.957233	0.889228	1.03044	0.0375994	-1.16247	0.245043	0.245043
age at bilateral oophorectomy	8561	26	0.99829	0.949235	1.04988	0.0257086	-0.0665731	0.946922	0.946922
right hand grip strength	301013	575	1.03333	1.02208	1.0447	0.0055828	5.87226	4.29886e-09	4.29886e-09
age high blood pressure diagnosed T3 - T2	22747	51	0.759523	0.497685	1.15912	0.215679	-1.27534	0.202188	0.202188
age high blood pressure diagnosed T3 - T3	21410	65	0.315824	0.210416	0.474036	0.207197	-5.56269	2.6565e-08	2.6565e-08
mouth teeth dental problems - 1	30870	58	1.05901	0.382274	2.93377	0.519884	0.110286	0.912183	0.912183
mouth teeth dental problems - 2	5654	13	1.20508	0.390293	3.72082	0.575215	0.324302	0.74571	0.74571
mouth teeth dental problems - 3	31285	40	1.02182	0.363406	2.87314	0.527469	0.0409238	0.967357	0.967357
mouth teeth dental problems - 4	6508	10	0.560193	0.174688	1.79644	0.594542	-0.974656	0.329731	0.329731
mouth teeth dental problems - 5	5835	12	1.21493	0.389185	3.79266	0.580819	0.335187	0.737484	0.737484
mouth teeth dental problems - 6	34826	103	0.678719	0.248577	1.85319	0.512487	-0.75621	0.449523	0.449523
mouth teeth dental problems - 7	184673	336	0.995897	0.369591	2.68354	0.505747	-0.00812942	0.993514	0.993514
vascular heart problems diagnosed by doctor - 1	6285	18	2378.41	2.13248e-146	2.6527e+152	175.102	0.044398	0.964587	0.964587
vascular heart problems diagnosed by doctor - 2	5898	16	2415.91	2.16601e-146	2.69463e+152	175.102	0.0444873	0.964516	0.964516
vascular heart problems diagnosed by doctor - 3	3274	6	1952.5	1.74951e-146	2.17904e+152	175.103	0.043271	0.965486	0.965486
vascular heart problems diagnosed by doctor - 4	66671	151	3364.13	3.01709e-146	3.75108e+152	175.102	0.0463782	0.963009	0.963009
vascular heart problems diagnosed by doctor - 5	219963	383	4655.14	4.17501e-146	5.19048e+152	175.102	0.0482331	0.96153	0.96153
cough on most days - 1	10061	6	0.52473	0.225719	1.21985	0.430413	-1.49826	0.134066	0.134066
bring up phlegm sputum mucus on most days - 1	6377	2	0.24711	0.0602365	1.01373	0.720195	-1.94103	0.0522541	0.0522541
type of accomodation lived in - 2	27827	51	1.04659	0.783851	1.3974	0.147489	0.308748	0.757513	0.757513
type of accomodation lived in - 3	399	1	0.727562	0.10156	5.21217	1.00464	-0.316587	0.751557	0.751557
type of accomodation lived in - 4	580	3	1.08393	0.346297	3.39275	0.582179	0.138432	0.889899	0.889899
type of accomodation lived in - 5	35	0	9.13349e-05	2.15438e-190	3.87214e+181	218.077	-0.04265	0.965981	0.965981
type of accomodation lived in - 6	608	2	1.4328	0.354127	5.79712	0.713141	0.504292	0.614056	0.614056
ownORrent accomodation lived - 2	120195	162	2.99891	2.46572	3.6474	0.099882	10.9955	4.0186e-28	4.0186e-28
ownORrent accomodation lived - 3	15697	27	1.15563	0.780053	1.71205	0.200536	0.721316	0.470715	0.470715
ownORrent accomodation lived - 4	8905	13	1.54728	0.886405	2.70088	0.284229	1.53572	0.124606	0.124606
ownORrent accomodation lived - 5	858	0	1.28509e-05	5.03275e-160	3.28143e+149	181.399	-0.0620846	0.950495	0.950495
ownORrent accomodation lived - 6	2164	1	0.413371	0.057915	2.95045	1.00276	-0.88098	0.378329	0.378329
number in household	301029	571	1.06862	1.03559	1.10271	0.0160196	4.1431	3.42642e-05	3.42642e-05
number of veichles in household - 2	122272	256	1.06396	0.763978	1.48173	0.168989	0.366867	0.713718	0.713718
number of veichles in household - 3	118318	219	1.39902	0.999648	1.95796	0.171496	1.95791	0.0502406	0.0502406
number of veichles in household - 4	27345	43	1.91618	1.24178	2.95682	0.221322	2.9384	0.0032991	0.0032991
number of veichles in household - 5	8778	11	1.76722	0.901878	3.46284	0.343212	1.65905	0.0971048	0.0971048
average total household income before tax - 2	63576	143	1.44008	1.12123	1.84959	0.127691	2.8561	0.00428882	0.00428882
average total household income before tax - 3	70317	120	2.08443	1.6015	2.71299	0.13447	5.46216	4.70369e-08	4.70369e-08
average total household income before tax - 4	58135	87	3.26029	2.43337	4.36823	0.149258	7.91795	2.41464e-15	2.41464e-15
average total household income before tax - 5	15807	22	3.43571	2.14922	5.4923	0.239352	5.15652	2.51575e-07	2.51575e-07
time employed in main current job	186019	275	0.997942	0.988545	1.00743	0.00482706	-0.426793	0.66953	0.66953
length of working week for main job	184098	271	1.02015	1.01134	1.02903	0.00442561	4.50719	6.5693e-06	6.5693e-06
frequency of travelling from home to job workplace	183341	267	1.02607	1.00847	1.04397	0.00882589	2.91584	0.00354729	0.00354729
distance between home and job workplace	163628	247	0.99985	0.998187	1.00152	0.000849309	-0.176764	0.859694	0.859694
job involves mainly walkingORstanding - 2	56929	85	0.826615	0.619565	1.10286	0.147105	-1.29442	0.19552	0.19552
job involves mainly walkingORstanding - 3	27134	42	0.81764	0.570382	1.17208	0.183736	-1.09577	0.273178	0.273178
job involves mainly walkingORstanding - 4	34946	46	0.694396	0.490019	0.984014	0.177859	-2.05057	0.0403086	0.0403086
job involves heavy manualORphysical work - 2	39073	64	1.05807	0.792539	1.41257	0.147432	0.382876	0.701811	0.701811
job involves heavy manualORphysical work - 3	12764	15	0.746759	0.43931	1.26937	0.270687	-1.07878	0.280684	0.280684
job involves heavy manualORphysical work - 4	12415	26	1.54486	1.01857	2.34307	0.212519	2.04655	0.0407021	0.0407021
job involves shift work - 2	13312	11	0.592394	0.323294	1.08548	0.30899	-1.6945	0.0901704	0.0901704
job involves shift work - 3	3640	5	0.876104	0.360322	2.1302	0.453318	-0.291782	0.770453	0.770453
job involves shift work - 4	13727	13	0.824533	0.47097	1.44352	0.285731	-0.675246	0.499519	0.499519
drive faster than motorways speed limit - 2	110254	228	1.32845	1.10124	1.60253	0.0957009	2.9677	0.00300039	0.00300039
drive faster than motorways speed limit - 3	30131	45	1.38124	0.994771	1.91786	0.167466	1.92866	0.0537735	0.0537735
drive faster than motorways speed limit - 4	13574	16	1.61958	0.966461	2.71408	0.263414	1.83045	0.0671819	0.0671819
drive faster than motorways speed limit - 5	20039	33	0.907273	0.628023	1.31069	0.18769	-0.518471	0.60413	0.60413
job involves night shift work - 2	8868	12	1.63969	0.769044	3.49599	0.386289	1.28014	0.200495	0.200495
job involves night shift work - 3	2392	0	1.07322e-07	0	#NUM!	1425.18	-0.0112599	0.991016	0.991016
job involves night shift work - 4	4421	0	9.36235e-08	0	#NUM!	1048.98	-0.0154284	0.98769	0.98769
gas or solidfuel cooking heating - 1	211878	384	1.08214	0.875088	1.33818	0.108354	0.728531	0.466288	0.466288
gas or solidfuel cooking heating - 2	27733	56	0.860237	0.622884	1.18803	0.164721	-0.913954	0.360741	0.360741
gas or solidfuel cooking heating - 3	8129	19	1.19119	0.730081	1.94354	0.249778	0.700444	0.48365	0.48365
current employment status - 2	89426	256	0.203171	0.168504	0.24497	0.0954556	-16.6958	1.40638e-62	1.40638e-62
current employment status - 3	8480	10	1.14657	0.602509	2.1819	0.328284	0.416627	0.676952	0.676952
current employment status - 4	8880	23	1.85791	1.20287	2.86964	0.221808	2.79273	0.0052265	0.0052265
current employment status - 5	4700	5	1.10165	0.451965	2.68522	0.454578	0.212956	0.831361	0.831361
current employment status - 6	1391	0	1.21308e-06	1.76899e-213	8.31865e+200	242.993	-0.0560606	0.955294	0.955294
current employment status - 7	709	0	9.95075e-06	5.95425e-260	1.66297e+249	298.664	-0.0385647	0.969237	0.969237
current employment status - 8	1478	5	0.808882	0.330173	1.98166	0.45717	-0.463948	0.642685	0.642685
transport type for commuting to job workplace - 2	15887	25	1.14701	0.753299	1.74651	0.214522	0.639387	0.522571	0.522571
transport type for commuting to job workplace - 3	15007	25	1.0883	0.715819	1.6546	0.213751	0.39586	0.692208	0.692208
transport type for commuting to job workplace - 4	4243	10	1.93521	1.02002	3.67153	0.326737	2.02064	0.0433168	0.0433168
transport type for commuting to job workplace - 5	739	2	1.41869	0.349321	5.76168	0.715062	0.489095	0.624774	0.624774
types of transport used ExcludingWork - 2	42152	89	1.03847	0.826242	1.3052	0.116641	0.323597	0.746243	0.746243
types of transport used ExcludingWork - 3	16778	22	0.498438	0.324415	0.76581	0.219114	-3.17769	0.00148454	0.00148454
types of transport used ExcludingWork - 4	3510	4	0.817099	0.304119	2.19536	0.504265	-0.400574	0.688734	0.688734
types of transport used ExcludingWork - 5	675	1	0.955251	0.133142	6.85359	1.0054	-0.0455353	0.963681	0.963681
types of physical activity in last 4 weeks - 1	215049	398	0.825568	0.585761	1.16355	0.175084	-1.09481	0.2736	0.2736
types of physical activity in last 4 weeks - 2	37381	78	1.02016	0.685654	1.51786	0.20273	0.0984591	0.921568	0.921568
types of physical activity in last 4 weeks - 3	2549	5	1.29106	0.502865	3.3147	0.481081	0.531026	0.595401	0.595401
types of physical activity in last 4 weeks - 4	19550	41	0.784306	0.500091	1.23005	0.229601	-1.05817	0.289979	0.289979
types of physical activity in last 4 weeks - 5	7424	11	0.44473	0.225555	0.876878	0.346384	-2.33928	0.0193212	0.0193212
nitrogen oxides 2010	298040	568	1.00555	1.0006	1.01052	0.00251536	2.19869	0.0279002	0.0279002
nitrogen dioxides mean exposure	298040	568	1.00675	0.997286	1.01629	0.00481685	1.39566	0.162818	0.162818
particulate matter air pollution PM10 mean exposure	298029	568	1.0096	0.965866	1.0553	0.022592	0.42269	0.672522	0.672522
particulate matter air pollution PM2.5 2010	275672	528	1.10847	1.02424	1.19962	0.0403214	2.55396	0.0106506	0.0106506
traffic intensity on the nearest major road	298040	568	0.999998	0.999994	1	2.14851e-06	-1.05926	0.289481	0.289481
inverse distance to the nearest major road log	298011	568	1.07241	0.99457	1.15634	0.0384461	1.81834	0.0690126	0.0690126
Lden	298040	568	1.00709	0.988035	1.02652	0.00974839	0.725187	0.468338	0.468338
greenspace percentage buffer 1000m	261469	510	0.99858	0.994526	1.00265	0.00207535	-0.684864	0.49343	0.49343
domestic garden percentage buffer 1000m	261469	510	0.993801	0.986229	1.00143	0.00390223	-1.5935	0.111047	0.111047
water percentage buffer 1000m	261469	510	1.0208	0.99206	1.05037	0.0145708	1.41288	0.157692	0.157692
natural environment percentage buffer 1000m	299521	572	0.998788	0.995543	1.00204	0.00166027	-0.73047	0.465103	0.465103
distance Euclidean to coast	299521	572	1.00054	0.997621	1.00348	0.00149269	0.364523	0.715467	0.715467
relative age of first facial hair - 1	9467	17	1.17869	0.719431	1.93112	0.251891	0.652675	0.513966	0.513966
relative age of first facial hair - 3	18608	51	1.74801	1.29108	2.36665	0.154593	3.61258	0.00030317	0.00030317
relative age voice broke - 1	5837	10	1.14219	0.60596	2.15295	0.323419	0.411074	0.681018	0.681018
relative age voice broke - 3	8226	17	1.21506	0.742502	1.98838	0.251292	0.775172	0.438238	0.438238
hair balding pattern - 2	33350	83	1.07063	0.803827	1.42598	0.146235	0.466669	0.640737	0.640737
hair balding pattern - 3	35863	91	0.692276	0.523703	0.91511	0.14238	-2.58302	0.00979391	0.00979391
hair balding pattern - 4	24563	62	0.708497	0.518178	0.968717	0.159609	-2.15909	0.030843	0.030843
number of children fathered	139502	351	0.884724	0.809627	0.966788	0.0452574	-2.70628	0.00680423	0.00680423
aspirin - 1	28826	73	0.730217	0.56467	0.944298	0.131176	-2.39689	0.016535	0.016535
ibuprofen - 1	20303	29	2.05183	1.39995	3.00727	0.195054	3.68479	0.000228894	0.000228894
diclofenac - 1	2363	6	1.48036	0.655305	3.34418	0.415792	0.94346	0.345446	0.345446
frequency of friend family visits - 2	91040	187	1.06842	0.81187	1.40605	0.140104	0.472393	0.636646	0.636646
frequency of friend family visits - 3	108368	183	1.09211	0.828392	1.43979	0.141015	0.624864	0.53206	0.53206
frequency of friend family visits - 4	40766	67	1.16178	0.829236	1.62769	0.172047	0.871602	0.383426	0.383426
frequency of friend family visits - 5	19764	49	1.70324	1.1784	2.46184	0.18795	2.83337	0.00460594	0.00460594
frequency of friend family visits - 6	4399	11	1.41438	0.744	2.68879	0.327763	1.05774	0.290173	0.290173
frequency of friend family visits - 7	617	1	0.860109	0.118669	6.23403	1.01059	-0.149117	0.881461	0.881461
mood swings - 1	134034	213	1.01404	0.853867	1.20426	0.0877164	0.158934	0.873721	0.873721
miserableness - 1	127825	211	1.17072	0.984747	1.39182	0.0882629	1.78582	0.074129	0.074129
irritability - 1	82322	132	0.963851	0.79117	1.17422	0.100729	-0.365523	0.714721	0.714721
sensitivity hurt feelings - 1	161787	287	1.04055	0.877988	1.23321	0.08667	0.458612	0.646513	0.646513
fedup feelings - 1	120669	209	1.24502	1.04757	1.47968	0.0881	2.48751	0.0128641	0.0128641
nervous feelings - 1	69895	114	0.925958	0.752497	1.13941	0.105835	-0.726848	0.467319	0.467319
worrier anxious feelings - 1	166439	303	1.09578	0.923139	1.30071	0.087472	1.04566	0.295716	0.295716
tense highlyStrung - 1	50888	81	0.933715	0.73672	1.18338	0.120902	-0.567274	0.570528	0.570528
woory too long after embarassment - 1	138708	247	1.11048	0.936708	1.31649	0.0868268	1.20692	0.227462	0.227462
suffer from nerves - 1	62665	107	1.08783	0.880139	1.34454	0.108095	0.778821	0.436085	0.436085
loneliness isolation - 1	53455	88	1.10976	0.881947	1.39642	0.11723	0.888369	0.374342	0.374342
guilty feelings - 1	84480	130	0.947256	0.776426	1.15567	0.101465	-0.534041	0.593313	0.593313
risk taking - 1	77053	140	1.04579	0.860043	1.27165	0.0997692	0.448751	0.653612	0.653612
seen doctor for nerves anxiety tension or depression - 1	101232	162	1.00135	0.832392	1.2046	0.094288	0.0143132	0.98858	0.98858
seen a psychiatrist for nerves anxiety tension or depression - 1	33826	50	0.866407	0.647368	1.15956	0.148697	-0.964386	0.334852	0.334852
able to confide - 1	15940	25	1.02391	0.649266	1.61474	0.232424	0.101664	0.919023	0.919023
able to confide - 2	15437	19	0.883022	0.532128	1.4653	0.258406	-0.481435	0.630207	0.630207
able to confide - 3	31822	68	1.54211	1.10551	2.15114	0.169822	2.55062	0.0107532	0.0107532
able to confide - 4	28249	53	1.56798	1.09808	2.23897	0.181753	2.47472	0.0133339	0.0133339
able to confide - 5	159335	314	1.37939	1.06937	1.7793	0.129888	2.47631	0.0132748	0.0132748
ever depressed for a whole week - 1	52513	78	0.910868	0.671384	1.23578	0.155644	-0.599814	0.54863	0.54863
longest period of depression	42410	64	0.991903	0.978332	1.00566	0.00702887	-1.1567	0.247396	0.247396
number of depression episodes	38289	54	0.997246	0.979513	1.0153	0.00915421	-0.301295	0.76319	0.76319
ever unenthusiastic disinterested for a whol week - 1	35220	50	1.01192	0.723291	1.41571	0.171324	0.0691386	0.944879	0.944879
ever manic hyper for 2 days - 1	5811	4	0.52604	0.194419	1.42331	0.507846	-1.26491	0.205905	0.205905
ever highly irritable argumentative for 2 days - 1	18056	30	1.44069	0.968561	2.14296	0.202589	1.80229	0.0715002	0.0715002
number of unenthusiastic disinterested episodes	25112	34	0.983113	0.941634	1.02642	0.0219936	-0.774383	0.438704	0.438704
length of longest manic irritable episode - 12	3119	9	2.31899	0.972462	5.53	0.443404	1.89699	0.0578297	0.0578297
length of longest manic irritable episode - 13	3480	6	1.38647	0.518002	3.71102	0.502326	0.650502	0.515368	0.515368
severity of manic irritable episodes - 12	4998	6	0.880562	0.354974	2.18435	0.463537	-0.274401	0.783776	0.783776
illness injury bereavement stress in last 2years - 1	21951	60	1.48449	1.12623	1.95672	0.14092	2.80352	0.00505478	0.00505478
illness injury bereavement stress in last 2years - 2	31321	49	1.205	0.890907	1.62984	0.154083	1.21027	0.226175	0.226175
illness injury bereavement stress in last 2years - 3	47563	74	0.900602	0.699894	1.15887	0.128643	-0.813817	0.41575	0.41575
illness injury bereavement stress in last 2years - 4	2663	13	1.60667	0.918098	2.81168	0.285524	1.66069	0.0967763	0.0967763
illness injury bereavement stress in last 2years - 5	6206	5	1.05126	0.433196	2.55115	0.452332	0.110514	0.912002	0.912002
illness injury bereavement stress in last 2years - 6	19505	24	1.43315	0.943982	2.17579	0.213024	1.68935	0.091153	0.091153
manic hyper symptoms - 12	2941	4	1.47257	0.364669	5.94639	0.712143	0.543443	0.586825	0.586825
manic hyper symptoms - 13	1658	3	1.59382	0.327508	7.75638	0.807351	0.577365	0.563693	0.563693
manic hyper symptoms - 14	1331	2	1.71587	0.31051	9.48187	0.872189	0.619042	0.535889	0.535889
manic hyper symptoms - 15	2128	2	1.22184	0.221395	6.74309	0.871527	0.229891	0.818177	0.818177
leisure social activities - 1	92920	163	0.952831	0.769786	1.1794	0.108841	-0.443932	0.657092	0.657092
leisure social activities - 2	55677	119	0.868798	0.687258	1.09829	0.119594	-1.17601	0.239589	0.239589
leisure social activities - 3	26321	36	0.479834	0.334615	0.688078	0.183912	-3.99274	6.53129e-05	6.53129e-05
leisure social activities - 4	8470	14	0.681172	0.394108	1.17733	0.279184	-1.37522	0.169063	0.169063
leisure social activities - 5	26862	62	0.87381	0.653114	1.16908	0.148529	-0.908185	0.363781	0.363781
bipolar and major depression status - 1	491	0	4.68264e-07	0	#NUM!	1151.79	-0.0126535	0.989904	0.989904
bipolar and major depression status - 2	439	0	4.24051e-07	0	#NUM!	1214.78	-0.0120791	0.990363	0.990363
bipolar and major depression status - 3	5144	0	4.181e-07	0	6.82573e+300	360.917	-0.0406951	0.967539	0.967539
bipolar and major depression status - 4	8994	15	1.42928	0.825104	2.47587	0.280321	1.27416	0.202608	0.202608
bipolar and major depression status - 5	4880	7	1.00242	0.4643	2.16421	0.39268	0.0061494	0.995094	0.995094
neuroticism score	245802	458	1.01396	0.984099	1.04473	0.0152525	0.909069	0.363314	0.363314
tense sore or aching muscles during worst period of anxiety - 1	11064	7	1.44914	0.537304	3.90841	0.506214	0.732832	0.463661	0.463661
impact on normal roles during worst period of anxiety - 1	8405	6	1.24338	0.22904	6.7499	0.863124	0.252379	0.800748	0.800748
impact on normal roles during worst period of anxiety - 2	11209	3	0.547475	0.0842264	3.55862	0.955022	-0.63081	0.528165	0.528165
impact on normal roles during worst period of anxiety - 3	8961	6	1.70826	0.313499	9.30833	0.865034	0.619021	0.535902	0.535902
difficulty concentrating during worst period of anxiety - 1	22475	9	0.788006	0.275417	2.2546	0.536347	-0.444209	0.656892	0.656892
ever felt worried tense or anxious for most of a month or longer - 1	24704	12	1.07864	0.569743	2.04207	0.325653	0.232449	0.816189	0.816189
more irritable than usual during worst period of anxiety - 1	20612	10	1.30255	0.433939	3.90985	0.560813	0.471322	0.637411	0.637411
keyed up or on edge during worst period of anxiety - 1	23483	13	1.05301	0.32902	3.37011	0.593527	0.0870307	0.930647	0.930647
ever worried more than most people would in similar situation - 1	22198	12	1.29449	0.669063	2.50454	0.336737	0.766516	0.443369	0.443369
restless during period of worst anxiety - 1	17363	10	1.50687	0.508749	4.46319	0.554006	0.740122	0.459226	0.459226
frequent trouble fallingORstaying asleep during worst period of anxiety - 1	24847	12	0.875103	0.292791	2.61554	0.558624	-0.238826	0.811241	0.811241
professional informed about anxiety - 1	18610	12	1.99587	0.671196	5.93495	0.556018	1.24291	0.2139	0.2139
easily tired during worst period of anxiety - 1	20706	12	1.55677	0.490215	4.94383	0.589565	0.750748	0.452804	0.452804
age at first episode of depression	51955	30	0.995086	0.974147	1.01648	0.0108509	-0.453951	0.649864	0.649864
difficulty concentrating during worst depression - 1	39415	18	1.31545	0.534914	3.23495	0.459106	0.597206	0.55037	0.55037
fraction of day affected during worst episode of depression - 2	7517	4	1.13856	0.247235	5.24327	0.779188	0.166538	0.867734	0.867734
fraction of day affected during worst episode of depression - 3	25705	19	2.05332	0.60316	6.99009	0.625028	1.15108	0.249698	0.249698
fraction of day affected during worst episode of depression - 4	13070	5	1.1898	0.273906	5.16827	0.749378	0.231904	0.816612	0.816612
thoughts of death dring worst depression - 1	27530	15	1.01885	0.497187	2.08784	0.366058	0.0510053	0.959321	0.959321
duration of worst depression - 2	17457	7	0.447706	0.164115	1.22134	0.512033	-1.56947	0.116539	0.116539
duration of worst depression - 3	9981	6	0.765018	0.267887	2.1847	0.535385	-0.500305	0.61686	0.61686
duration of worst depression - 4	8565	5	0.656796	0.209409	2.05999	0.583216	-0.720799	0.471033	0.471033
duration of worst depression - 5	5942	4	0.693506	0.20861	2.3055	0.612916	-0.597137	0.550416	0.550416
duration of worst depression - 6	5271	2	0.4501	0.0957528	2.11576	0.789657	-1.01093	0.312052	0.312052
frequency of depressed days during worst episode of depression - 2	28288	19	1.61639	0.474685	5.50413	0.625165	0.768113	0.44242	0.44242
frequency of depressed days during worst episode of depression - 3	21059	10	1.41684	0.383318	5.237	0.667012	0.522374	0.60141	0.60141
impact on normal roles during worst period of depression - 1	15536	7	0.854255	0.21831	3.34272	0.69609	-0.226301	0.820967	0.820967
impact on normal roles during worst period of depression - 2	19635	12	1.13139	0.314884	4.0651	0.65256	0.189168	0.849961	0.849961
impact on normal roles during worst period of depression - 3	17507	11	1.49137	0.407355	5.46005	0.662136	0.603644	0.546081	0.546081
ever had prolonged loss of interest in normal activities - 1	39479	25	1.53916	0.928009	2.55279	0.258142	1.67053	0.0948139	0.0948139
depression possibly related to childbirth - 1	4084	2	1.14139	0.252528	5.15889	0.769646	0.171825	0.863575	0.863575
ever had prolonged feelings of sadness or depression - 1	54780	30	0.974258	0.592397	1.60227	0.253831	-0.10274	0.918169	0.918169
depression possibly related to stressful or traumatic event - 1	40868	27	1.45132	0.589121	3.57539	0.460008	0.809714	0.418105	0.418105
professional informed about depression - 1	36021	23	1.81106	0.850476	3.85659	0.385655	1.54001	0.123559	0.123559
feelings to tiredness during worst episode of depression - 1	41566	23	1.26637	0.532344	3.01252	0.442162	0.534094	0.593276	0.593276
feelings of worhlessness during worst period of depression - 1	27432	12	1.27272	0.600616	2.69692	0.383147	0.629408	0.529082	0.529082
general happiness - 2	44640	36	0.948896	0.451948	1.99227	0.378442	-0.138611	0.889758	0.889758
general happiness - 3	39901	22	0.818964	0.372547	1.80032	0.401884	-0.496946	0.619227	0.619227
general happiness - 4	4478	1	0.486179	0.0608782	3.88268	1.06007	-0.68031	0.496308	0.496308
general happiness - 5	878	0	2.91027e-06	0	#NUM!	700.434	-0.0181991	0.98548	0.98548
general happiness - 6	259	0	3.0971e-06	0	#NUM!	1277.94	-0.00992617	0.99208	0.99208
belief that own life is meaningful - 2	5897	0	4.94222e-07	0	#NUM!	454.435	-0.0319524	0.97451	0.97451
belief that own life is meaningful - 3	26292	15	0.651729	0.0852261	4.98382	1.03794	-0.412477	0.67999	0.67999
belief that own life is meaningful - 4	51838	42	0.744689	0.101401	5.46897	1.0173	-0.289775	0.771989	0.771989
belief that own life is meaningful - 5	12758	8	0.672293	0.0822159	5.49745	1.07213	-0.370346	0.711125	0.711125
ever thought that life not worth living - 1	13817	10	1.39313	0.70476	2.75387	0.347687	0.953602	0.340285	0.340285
ever thought that life not worth living - 2	17550	3	0.448555	0.139267	1.44472	0.596767	-1.34345	0.179128	0.179128
ever selfharmed - 1	4454	1	0.899528	0.123888	6.53134	1.0115	-0.104681	0.916629	0.916629
selfharmed in past years - 1	373	0	1.25828e-07	0	#NUM!	6289.76	-0.00252607	0.997984	0.997984
number of times selfharmed - 2	802	0	1.24577	0	#NUM!	8211.21	2.67628e-05	0.999979	0.999979
number of times selfharmed - 3	1460	1	9.17813e+07	0	#NUM!	4317.95	0.00424621	0.996612	0.996612
ever attempted suicide - 1	2227	0	1.81647e-08	0	#NUM!	4215.77	-0.00422788	0.996627	0.996627
ever contemplated selfharm - 1	7605	0	6.8129e-07	0	#NUM!	414.96	-0.0342184	0.972703	0.972703
ever contemplated selfharm - 2	7584	1	0.579928	0.0800259	4.20259	1.0105	-0.539187	0.589758	0.589758
contemplated selfharm in past years - 1	3053	0	5.15884e-08	0	#NUM!	5928.07	-0.00283059	0.997742	0.997742
felt hated by family member as child - 1	6222	1	0.320417	0.0443098	2.31704	1.00942	-1.12751	0.259525	0.259525
felt hated by family member as child - 2	6527	3	0.977357	0.304863	3.1333	0.594393	-0.0385326	0.969263	0.969263
felt hated by family member as child - 3	1495	0	1.91328e-06	0	#NUM!	551.397	-0.0238788	0.980949	0.980949
felt hated by family member as child - 4	1245	0	2.45275e-06	0	#NUM!	599.578	-0.0215457	0.98281	0.98281
physically abused by family as a child - 1	10856	6	1.13169	0.484269	2.64463	0.433081	0.285649	0.775147	0.775147
physically abused by family as a child - 2	6467	5	1.54403	0.613902	3.88341	0.470579	0.923114	0.355948	0.355948
physically abused by family as a child - 3	833	0	1.75228e-06	0	#NUM!	750.877	-0.0176522	0.985916	0.985916
physically abused by family as a child - 4	516	0	2.87831e-06	0	#NUM!	917.984	-0.0138982	0.988911	0.988911
felt loved as a child - 1	4542	0	1.11159	0	#NUM!	1140.8	9.27309e-05	0.999926	0.999926
felt loved as a child - 2	16263	11	2.68771e+06	0	#NUM!	1002.3	0.0147703	0.988215	0.988215
felt loved as a child - 3	25494	15	1.75094e+06	0	#NUM!	1002.3	0.0143427	0.988557	0.988557
felt loved as a child - 4	52800	43	3.08375e+06	0	#NUM!	1002.3	0.0149074	0.988106	0.988106
sexually molested as a child - 1	4439	2	0.681157	0.166054	2.79413	0.720157	-0.533165	0.593919	0.593919
sexually molested as a child - 2	3012	1	0.611164	0.0842098	4.43561	1.01127	-0.486902	0.626328	0.626328
sexually molested as a child - 3	474	0	4.88604e-06	0	#NUM!	609.366	-0.0200686	0.983989	0.983989
sexually molested as a child - 4	390	0	9.88332e-06	0	#NUM!	662.813	-0.0173875	0.986127	0.986127
longest period of mania or irritability - 2	9573	3	0.549313	0.136908	2.20399	0.708869	-0.845131	0.398038	0.398038
longest period of mania or irritability - 3	5724	0	4.4672e-08	0	#NUM!	1557.29	-0.0108675	0.991329	0.991329
severity of problems due to mania or irritability - 1	6957	0	5.90642e-08	0	#NUM!	1452.76	-0.0114572	0.990859	0.990859
ever sought or received professional help for mental distress - 1	39112	25	1.51592	0.912675	2.51788	0.258881	1.607	0.108054	0.108054
ever suffered mental distress preventing usual acitivities - 1	33116	21	1.6955	0.997598	2.88165	0.270609	1.95108	0.051048	0.051048
ever had period of mania excitability - 1	4330	5	2.9827	1.17593	7.56554	0.474893	2.30121	0.0213796	0.0213796
ever had period extreme irritability - 1	25923	7	0.590155	0.267445	1.30226	0.403819	-1.30596	0.191567	0.191567
trouble falling or staying asleep or sleeping too much - 2	34464	18	0.871402	0.497959	1.52491	0.285508	-0.482131	0.629713	0.629713
trouble falling or staying asleep or sleeping too much - 3	7059	3	0.784597	0.241855	2.54529	0.600434	-0.404016	0.686201	0.686201
trouble falling or staying asleep or sleeping too much - 4	7714	5	0.993552	0.37353	2.64275	0.499135	-0.0129598	0.98966	0.98966
belittlement by partner or EXpartner as an adult - 1	9736	4	0.679268	0.239137	1.92946	0.532651	-0.726065	0.467799	0.467799
belittlement by partner or EXpartner as an adult - 2	9990	3	0.707721	0.219525	2.2816	0.597247	-0.57883	0.562704	0.562704
belittlement by partner or EXpartner as an adult - 3	2260	1	0.984936	0.133905	7.24469	1.0181	-0.0149089	0.988105	0.988105
belittlement by partner or EXpartner as an adult - 4	2002	1	1.67826	0.226969	12.4094	1.02078	0.507215	0.612004	0.612004
been in confiding relationship as an adult - 1	4660	0	4.62485e-07	0	#NUM!	536.613	-0.0271828	0.978314	0.978314
been in confiding relationship as an adult - 2	17848	14	1.25124	0.500055	3.13084	0.467952	0.478964	0.631965	0.631965
been in confiding relationship as an adult - 3	17197	10	0.803061	0.301647	2.13796	0.499588	-0.43901	0.660655	0.660655
been in confiding relationship as an adult - 4	50320	37	1.23424	0.544139	2.79955	0.417867	0.50364	0.614515	0.614515
physical violence by partner or EXpartner as an adult - 1	6384	3	1.0424	0.325335	3.33996	0.594107	0.069903	0.944271	0.944271
physical violence by partner or EXpartner as an adult - 2	4557	3	1.69131	0.523716	5.46197	0.598127	0.87858	0.379629	0.379629
physical violence by partner or EXpartner as an adult - 3	772	0	5.1071e-06	0	#NUM!	476.923	-0.0255489	0.979617	0.979617
physical violence by partner or EXpartner as an adult - 4	891	1	4.31948	0.578638	32.2445	1.02564	1.42656	0.153706	0.153706
sexual interference by partner or EXpartner without consent as an adult - 1	3145	1	0.96129	0.130025	7.1069	1.02071	-0.0386787	0.969147	0.969147
sexual interference by partner or EXpartner without consent as an adult - 2	1805	5	8.89481	3.34627	23.6436	0.498797	4.38148	1.17874e-05	1.17874e-05
sexual interference by partner or EXpartner without consent as an adult - 3	268	0	5.63213e-06	0	#NUM!	788.588	-0.0153274	0.987771	0.987771
sexual interference by partner or EXpartner without consent as an adult - 4	304	0	6.55896e-06	0	#NUM!	736.977	-0.0161941	0.98708	0.98708
able to pay rent mortgage as an adult - 1	633	0	3.6638e-06	0	#NUM!	875.344	-0.0142995	0.988591	0.988591
able to pay rent mortgage as an adult - 2	2391	0	6.13273e-06	0	#NUM!	446.837	-0.0268596	0.978572	0.978572
able to pay rent mortgage as an adult - 3	7316	9	5.74561	0.722765	45.6747	1.05773	1.65301	0.0983284	0.0983284
able to pay rent mortgage as an adult - 4	85669	59	3.35828	0.462737	24.3725	1.01126	1.19795	0.230938	0.230938
been in serious accident believed to be lifeThreatening - 1	9558	7	1.10403	0.494105	2.46687	0.410201	0.241275	0.809342	0.809342
been in serious accident believed to be lifeThreatening - 2	277	0	1.19661e-05	0	#NUM!	475.413	-0.0238392	0.980981	0.980981
been involved in combat or exposed to warZone - 1	3225	3	0.651261	0.191722	2.21227	0.623922	-0.687337	0.49187	0.49187
been involved in combat or exposed to warZone - 2	69	0	3.66925e-05	0	#NUM!	585.398	-0.0174462	0.986081	0.986081
victim of physically violent crime - 1	19268	9	1.11926	0.551339	2.27217	0.361267	0.311862	0.755145	0.755145
victim of physically violent crime - 2	469	0	5.09994e-06	0	#NUM!	601.662	-0.0202544	0.98384	0.98384
witnessed sudden violent death - 1	13000	8	0.834282	0.386398	1.80132	0.392713	-0.461364	0.644538	0.644538
witnessed sudden violent death - 2	549	2	7.42627	1.52369	36.1946	0.808121	2.48109	0.013098	0.013098
victim of sexual assault - 1	14384	5	0.743482	0.296689	1.86312	0.468713	-0.632393	0.52713	0.52713
victim of sexual assault - 2	103	0	3.23161e-05	0	#NUM!	480.37	-0.021525	0.982827	0.982827
weight change during worst episode of depression - 1	8365	5	1.64807	0.576515	4.71131	0.535908	0.932262	0.351201	0.351201
weight change during worst episode of depression - 2	17291	6	0.723205	0.270021	1.93698	0.502658	-0.644699	0.519122	0.519122
weight change during worst episode of depression - 3	2972	0	6.84149e-07	0	#NUM!	665.38	-0.0213338	0.982979	0.982979
worried most days during period of worst anxiety - 1	26516	14	2.01611	0.391179	10.3909	0.836629	0.838092	0.401979	0.401979
multiple worries during worst period of anxiety - 1	22634	11	0.914439	0.326617	2.56018	0.525276	-0.170281	0.864789	0.864789
difficulty stopping worrying during worst period of anxiety - 1	28522	16	3.12118e+06	0	#NUM!	907.431	0.0164792	0.986852	0.986852
stronger worrying ThanOtherPeople during period of worst anxiety - 1	17959	8	0.623557	0.198898	1.95489	0.582995	-0.810153	0.417852	0.417852
num of things worried about during worst period of anxiety - 2	17169	6	0.719193	0.255637	2.02333	0.527751	-0.624587	0.532242	0.532242
activities undertaken to treat anxiety - 3	2592	1	0.877158	0.103727	7.41763	1.08927	-0.120326	0.904225	0.904225
ever been offered sought treatment for anxiety - 1	24805	12	1.14892	0.608697	2.16858	0.324115	0.428303	0.668431	0.668431
ever been offered sought treatment for depression - 1	26739	15	1.49274	0.8275	2.69278	0.301006	1.33092	0.183215	0.183215
work hours LumpedCategory - 1	2412	0	5.16e-07	0	#NUM!	469.04	-0.0308655	0.975377	0.975377
work hours LumpedCategory - 2	35112	36	0.621609	0.0835006	4.62748	1.02423	-0.464196	0.642507	0.642507
work hours LumpedCategory - 3	18462	13	0.338623	0.0426238	2.69017	1.0574	-1.02408	0.305796	0.305796
work hours per week ExactValue	20582	13	1.00836	0.948948	1.07149	0.0309837	0.268725	0.788141	0.788141
workplace very noisy - 1	26900	23	1.08851	0.638231	1.85646	0.272385	0.311355	0.75553	0.75553
workplace very noisy - 2	7671	5	0.754846	0.290047	1.96448	0.488003	-0.576311	0.564405	0.564405
workplace very cold - 1	20171	17	1.02286	0.575737	1.81722	0.293223	0.0770798	0.93856	0.93856
workplace very cold - 2	2654	2	0.813467	0.188603	3.50858	0.74576	-0.276832	0.781909	0.781909
workplace very hot - 1	29077	22	1.05935	0.620621	1.80821	0.272804	0.211328	0.832631	0.832631
workplace very hot - 2	3410	2	0.740527	0.172727	3.17485	0.742694	-0.404464	0.685872	0.685872
workplace very dusty - 1	14931	10	0.688794	0.346069	1.37093	0.351181	-1.0616	0.288419	0.288419
workplace very dusty - 2	4272	2	0.481976	0.11568	2.00813	0.728107	-1.00241	0.316146	0.316146
workplace full of chemicalORother fumes - 1	10089	7	0.652451	0.291891	1.45839	0.410393	-1.04051	0.298102	0.298102
workplace full of chemicalORother fumes - 2	2681	0	8.10778e-07	0	#NUM!	440.707	-0.0318245	0.974612	0.974612
workplace had a lot of cigarette smoke from other people smoking - 1	26869	27	1.10208	0.644958	1.88319	0.273357	0.355578	0.722156	0.722156
workplace had a lot of cigarette smoke from other people smoking - 2	8269	5	0.735202	0.280834	1.9247	0.49102	-0.626473	0.531005	0.531005
worked with materials containing asbestos - 1	4226	2	0.333799	0.0794267	1.40282	0.732515	-1.49788	0.134165	0.134165
worked with materials containing asbestos - 2	600	0	1.42455e-06	0	#NUM!	607.132	-0.0221725	0.98231	0.98231
worked with paints thinners or glues - 1	6585	8	1.33638	0.625431	2.8555	0.387395	0.748504	0.454156	0.454156
worked with paints thinners or glues - 2	1751	0	8.45614e-07	0	#NUM!	551.839	-0.0253393	0.979784	0.979784
worked with pesticides - 1	1281	2	1.69939	0.409598	7.05065	0.725957	0.730443	0.465119	0.465119
worked with pesticides - 2	223	0	5.63173e-06	0	#NUM!	574.07	-0.0210551	0.983202	0.983202
workplace had a lot of diesel exhaust - 1	5061	3	0.533618	0.16286	1.74843	0.605518	-1.03725	0.299619	0.299619
workplace had a lot of diesel exhaust - 2	1260	0	8.832e-07	0	#NUM!	637.778	-0.0218567	0.982562	0.982562
breathing problems during period of job - 1	2053	1	0.666059	0.091822	4.83146	1.011	-0.401955	0.687717	0.687717
job involved shift work - 1	11101	10	1.1774	0.590069	2.34934	0.352469	0.46333	0.643128	0.643128
number of days week walked 10orMore minutes - 1	8461	11	0.653416	0.295333	1.44566	0.405165	-1.05029	0.293583	0.293583
number of days week walked 10orMore minutes - 2	18485	44	1.04615	0.570473	1.91844	0.309394	0.145808	0.884073	0.884073
number of days week walked 10orMore minutes - 3	23676	35	0.550705	0.294964	1.02818	0.318551	-1.87272	0.0611075	0.0611075
number of days week walked 10orMore minutes - 4	24075	34	0.4674	0.249686	0.87495	0.319895	-2.37756	0.0174274	0.0174274
number of days week walked 10orMore minutes - 5	47894	93	0.752157	0.426816	1.32549	0.289083	-0.985219	0.324517	0.324517
number of days week walked 10orMore minutes - 6	30192	56	0.606235	0.335896	1.09415	0.301264	-1.66129	0.0966547	0.0966547
number of days week walked 10orMore minutes - 7	138744	275	0.618294	0.359623	1.06302	0.276488	-1.73892	0.0820494	0.0820494
duration of walks	258206	492	0.999618	0.99828	1.00096	0.000683302	-0.55909	0.5761	0.5761
number of days week of moderate physical activity 10orMore minutes - 1	24078	48	1.12058	0.777675	1.61469	0.186378	0.610847	0.541301	0.541301
number of days week of moderate physical activity 10orMore minutes - 2	42698	60	0.657887	0.467319	0.926168	0.174504	-2.39949	0.0164178	0.0164178
number of days week of moderate physical activity 10orMore minutes - 3	43433	89	0.844648	0.619408	1.1518	0.158246	-1.06691	0.286011	0.286011
number of days week of moderate physical activity 10orMore minutes - 4	28617	65	0.872397	0.623707	1.22025	0.171209	-0.797334	0.425257	0.425257
number of days week of moderate physical activity 10orMore minutes - 5	43677	75	0.750735	0.543645	1.03671	0.164675	-1.74102	0.0816808	0.0816808
number of days week of moderate physical activity 10orMore minutes - 6	16211	33	0.777292	0.514692	1.17387	0.210334	-1.1978	0.230994	0.230994
number of days week of moderate physical activity 10orMore minutes - 7	53604	110	0.704071	0.523242	0.947392	0.151449	-2.3168	0.0205146	0.0205146
duration of moderate activity	225132	429	0.999478	0.998223	1.00073	0.000641182	-0.814595	0.415304	0.415304
number of days week of vigoroys physical activity 10orMore minutes - 1	41837	79	1.08258	0.836242	1.40147	0.131727	0.602333	0.546952	0.546952
number of days week of vigoroys physical activity 10orMore minutes - 2	46180	75	0.844952	0.649648	1.09897	0.134109	-1.25625	0.209024	0.209024
number of days week of vigoroys physical activity 10orMore minutes - 3	40656	70	0.949848	0.725029	1.24438	0.137804	-0.373381	0.708865	0.708865
number of days week of vigoroys physical activity 10orMore minutes - 4	19227	28	0.822673	0.554344	1.22089	0.201419	-0.969105	0.332493	0.332493
number of days week of vigoroys physical activity 10orMore minutes - 5	20228	45	1.27642	0.92369	1.76385	0.165023	1.47895	0.139155	0.139155
number of days week of vigoroys physical activity 10orMore minutes - 6	5896	12	1.15224	0.642146	2.06754	0.298296	0.475062	0.634743	0.634743
number of days week of vigoroys physical activity 10orMore minutes - 7	10142	22	0.886101	0.570428	1.37647	0.22472	-0.538113	0.590499	0.590499
duration of vigorous activity	167889	292	1.00031	0.998169	1.00246	0.00109441	0.285237	0.775463	0.775463
usual walking pace - 1	20236	38	0.894422	0.119729	6.68169	1.02601	-0.108749	0.913402	0.913402
usual walking pace - 2	155539	300	1.20183	0.164474	8.78188	1.01474	0.181172	0.856232	0.856232
usual walking pace - 3	125176	235	1.6568	0.22649	12.1197	1.0153	0.497283	0.618989	0.618989
frequency of stair climbing in last 4 weeks - 1	59102	115	1.28183	0.939474	1.74894	0.158534	1.56614	0.117316	0.117316
frequency of stair climbing in last 4 weeks - 2	109811	186	1.09071	0.81683	1.45641	0.147528	0.588536	0.556173	0.556173
frequency of stair climbing in last 4 weeks - 3	56482	114	1.30384	0.955239	1.77967	0.158733	1.67147	0.0946289	0.0946289
frequency of stair climbing in last 4 weeks - 4	26276	50	1.22378	0.84144	1.77984	0.191116	1.05664	0.290677	0.290677
frequency of stair climbing in last 4 weeks - 5	20926	41	1.44426	0.971075	2.14801	0.202528	1.81504	0.0695185	0.0695185
frequency of walking for pleasure in last 4 weeks - 2	62766	95	0.546198	0.374005	0.79767	0.193224	-3.1299	0.00174864	0.00174864
frequency of walking for pleasure in last 4 weeks - 3	38127	78	0.677735	0.458505	1.00179	0.199384	-1.951	0.0510571	0.0510571
frequency of walking for pleasure in last 4 weeks - 4	47538	91	0.508604	0.347209	0.74502	0.19477	-3.4712	0.000518136	0.000518136
frequency of walking for pleasure in last 4 weeks - 5	23214	54	0.578332	0.380597	0.878799	0.213477	-2.56518	0.0103123	0.0103123
frequency of walking for pleasure in last 4 weeks - 6	25630	41	0.425272	0.272662	0.663298	0.226788	-3.77016	0.000163143	0.000163143
duration walking for pleasure - 2	45206	84	2.03586	0.641877	6.45717	0.588926	1.20714	0.227379	0.227379
duration walking for pleasure - 3	78694	145	2.02978	0.645417	6.38351	0.584596	1.21097	0.225906	0.225906
duration walking for pleasure - 4	38841	65	1.76956	0.55473	5.6448	0.59185	0.964316	0.334887	0.334887
duration walking for pleasure - 5	19173	42	2.09944	0.648943	6.79205	0.599032	1.23812	0.215673	0.215673
duration walking for pleasure - 6	14144	27	1.75088	0.529618	5.78827	0.610071	0.918118	0.358557	0.358557
duration walking for pleasure - 7	14576	32	1.85999	0.567982	6.09094	0.605232	1.02534	0.305203	0.305203
frequency of strenuous sports in last 4 weeks - 2	5024	4	0.449116	0.100053	2.01597	0.766125	-1.04484	0.296099	0.296099
frequency of strenuous sports in last 4 weeks - 3	7818	16	1.10918	0.32154	3.82623	0.631775	0.164019	0.869716	0.869716
frequency of strenuous sports in last 4 weeks - 4	13423	21	0.828999	0.245914	2.79463	0.62003	-0.302464	0.762299	0.762299
frequency of strenuous sports in last 4 weeks - 5	5037	9	1.02912	0.277133	3.8216	0.669381	0.0428832	0.965795	0.965795
frequency of strenuous sports in last 4 weeks - 6	706	0	6.63147e-07	0	#NUM!	597.306	-0.0238174	0.980998	0.980998
frequency of light DIY in last 4 weeks - 2	43739	79	1.86594	1.07156	3.2492	0.282988	2.2042	0.02751	0.02751
frequency of light DIY in last 4 weeks - 3	32259	57	1.90071	1.07308	3.36668	0.291689	2.20176	0.0276821	0.0276821
frequency of light DIY in last 4 weeks - 4	37857	101	2.03477	1.17858	3.51293	0.278613	2.54971	0.0107813	0.0107813
frequency of light DIY in last 4 weeks - 5	12499	21	1.07255	0.550623	2.08919	0.34018	0.205879	0.836886	0.836886
frequency of light DIY in last 4 weeks - 6	8194	16	1.23855	0.610114	2.51428	0.361256	0.592207	0.553712	0.553712
duration of light DIY - 2	34770	53	1.20035	0.625528	2.3034	0.332544	0.549146	0.582905	0.582905
duration of light DIY - 3	47240	105	1.79942	0.96412	3.35841	0.318375	1.8452	0.0650091	0.0650091
duration of light DIY - 4	24996	52	1.59565	0.829882	3.06801	0.333553	1.40091	0.16124	0.16124
duration of light DIY - 5	15075	33	1.61042	0.810871	3.19835	0.350078	1.36111	0.173479	0.173479
duration of light DIY - 6	10634	19	1.29518	0.613212	2.73556	0.381482	0.678003	0.49777	0.49777
duration of light DIY - 7	7150	14	1.44725	0.65213	3.21183	0.40673	0.908871	0.363418	0.363418
time spent watching television	300460	572	0.934451	0.887864	0.983481	0.0260923	-2.59833	0.00936779	0.00936779
time spent using computer	298451	567	1.10715	1.04444	1.17363	0.0297506	3.4215	0.000622759	0.000622759
time spent driving	298389	563	1.02947	0.952992	1.11209	0.0393865	0.737506	0.460815	0.460815
length of mobile phone use - 1	7839	14	0.82835	0.475733	1.44233	0.282954	-0.665546	0.505701	0.505701
length of mobile phone use - 2	52264	94	1.06864	0.815999	1.39951	0.137621	0.482419	0.629508	0.629508
length of mobile phone use - 3	92850	166	1.27333	1.00714	1.60987	0.119654	2.01943	0.0434428	0.0434428
length of mobile phone use - 4	103155	173	1.34458	1.06446	1.69841	0.119193	2.48405	0.0129897	0.0129897
weekly usage of mobile phone in last 3 months - 0	50748	123	1.10291	0.858959	1.41615	0.127548	0.767985	0.442496	0.442496
weekly usage of mobile phone in last 3 months - 1	98172	180	1.16006	0.92156	1.46028	0.117429	1.26434	0.206109	0.206109
weekly usage of mobile phone in last 3 months - 2	44068	79	1.57245	1.18205	2.09179	0.145608	3.10859	0.00187982	0.00187982
weekly usage of mobile phone in last 3 months - 3	36629	31	1.04177	0.69981	1.55084	0.202999	0.201601	0.840229	0.840229
weekly usage of mobile phone in last 3 months - 4	10882	10	1.55145	0.809833	2.97222	0.331699	1.32407	0.185481	0.185481
weekly usage of mobile phone in last 3 months - 5	11225	16	3.424	2.01205	5.82676	0.271256	4.53744	5.69418e-06	5.69418e-06
handsfree device speakerphone use with mobile phone in last 3 month - 1	24228	27	1.04725	0.704754	1.55619	0.202082	0.228458	0.81929	0.81929
handsfree device speakerphone use with mobile phone in last 3 month - 2	9663	10	1.10118	0.584367	2.07506	0.323276	0.298146	0.765592	0.765592
handsfree device speakerphone use with mobile phone in last 3 month - 3	5451	14	3.01718	1.75148	5.19754	0.277486	3.97975	6.89869e-05	6.89869e-05
handsfree device speakerphone use with mobile phone in last 3 month - 4	6778	11	1.42717	0.779678	2.61239	0.308459	1.15313	0.248856	0.248856
plays computer games - 1	54677	100	1.22024	0.981582	1.51692	0.111041	1.79255	0.0730446	0.0730446
plays computer games - 2	10190	19	1.11249	0.701566	1.76411	0.23523	0.453184	0.650416	0.650416
duration of heavy DIY - 2	20716	36	1.08988	0.576061	2.06198	0.325315	0.264554	0.791353	0.791353
duration of heavy DIY - 3	33131	66	1.35308	0.743529	2.46234	0.30548	0.989859	0.322243	0.322243
duration of heavy DIY - 4	21616	47	1.50463	0.810818	2.79212	0.315443	1.29515	0.195269	0.195269
duration of heavy DIY - 5	14371	28	1.27034	0.654996	2.46379	0.337973	0.708009	0.47894	0.47894
duration of heavy DIY - 6	11991	21	1.17061	0.582616	2.35202	0.356002	0.442481	0.658141	0.658141
duration of heavy DIY - 7	10721	17	1.1665	0.562154	2.42056	0.372451	0.413504	0.679237	0.679237
IPAQ activity group - 1	99796	193	0.861725	0.668755	1.11038	0.129348	-1.15053	0.249927	0.249927
IPAQ activity group - 2	100294	185	0.808487	0.62636	1.04357	0.130226	-1.63247	0.10258	0.10258
summed days activity	252151	483	0.980959	0.962604	0.999664	0.00963731	-1.99483	0.0460613	0.0460613
summed minutes activity	245140	466	0.999159	0.998227	1.00009	0.000476035	-1.76764	0.0771217	0.0771217
above moderate vigorous recommendation - 1	133992	258	0.893056	0.743194	1.07314	0.0937223	-1.20682	0.227501	0.227501
above moderate vigorous walking recommendation - 1	200755	381	0.811488	0.640531	1.02807	0.120702	-1.73058	0.0835263	0.0835263
age first had sexual intercourse	267386	503	0.949529	0.926516	0.973113	0.0125178	-4.13725	3.51499e-05	3.51499e-05
lifetime number of sexual partners	249880	471	1.00006	0.998518	1.00161	0.000789348	0.0815664	0.934992	0.934992
Had sex - 1	267386	503	1.67517	0.536452	5.23101	0.580976	0.88801	0.374535	0.374535
sleep duration	300986	575	0.949512	0.882742	1.02133	0.0372022	-1.39258	0.163746	0.163746
getting up in morning - 2	42038	60	0.868157	0.511295	1.4741	0.270121	-0.523404	0.600693	0.600693
getting up in morning - 3	151281	289	0.764315	0.47335	1.23413	0.244466	-1.09944	0.271577	0.271577
getting up in morning - 4	95445	205	0.550704	0.338786	0.895182	0.247877	-2.40667	0.0160988	0.0160988
morning evening person chronotype - 2	96115	172	1.02542	0.818337	1.2849	0.115095	0.218096	0.827354	0.827354
morning evening person chronotype - 3	77326	139	1.15023	0.907275	1.45824	0.121058	1.15613	0.247627	0.247627
morning evening person chronotype - 4	24202	40	1.22543	0.859807	1.74652	0.180787	1.12447	0.260815	0.260815
nap during day - 2	111735	246	0.849121	0.713886	1.00997	0.088511	-1.84784	0.0646255	0.0646255
nap during day - 3	14614	45	0.812983	0.590014	1.12021	0.163555	-1.26591	0.205547	0.205547
sleeplessness insomnia - 2	144474	266	0.951923	0.770869	1.1755	0.107638	-0.457745	0.647135	0.647135
sleeplessness insomnia - 3	82200	177	1.03805	0.826115	1.30435	0.116514	0.320493	0.748594	0.748594
snoring - 2	177430	337	1.05748	0.883243	1.26609	0.0918618	0.608427	0.542904	0.542904
daytime dozing sleeping - 1	59394	123	0.726692	0.593912	0.889157	0.102946	-3.10116	0.00192764	0.00192764
daytime dozing sleeping - 2	7462	16	0.801692	0.485715	1.32322	0.255669	-0.864522	0.387301	0.387301
daytime dozing sleeping - 3	16	0	0.00031929	2.89379e-167	3.52293e+159	191.544	-0.0420238	0.96648	0.96648
current tobacco smoking - 1	22520	42	1.37164	0.998988	1.88331	0.161748	1.95371	0.050736	0.050736
current tobacco smoking - 2	8313	13	1.10038	0.631829	1.91638	0.28306	0.337921	0.735423	0.735423
smoking smokers in household - 1	25139	50	1.37816	1.02758	1.84835	0.14977	2.14162	0.0322238	0.0322238
smoking smokers in household - 2	3360	6	1.93954	0.862036	4.36389	0.413738	1.60114	0.109345	0.109345
age started smoking in former smokers	69976	151	0.958791	0.911177	1.00889	0.0259879	-1.61931	0.105381	0.105381
age stopped smoking	69972	151	0.972594	0.959443	0.985925	0.00694598	-4.0007	6.31542e-05	6.31542e-05
years without smoking CAT - 2	20522	29	0.786915	0.535576	1.1562	0.196318	-1.22065	0.22222	0.22222
years without smoking CAT - 3	27389	60	0.930242	0.701944	1.23279	0.143672	-0.503306	0.614749	0.614749
years without smoking CAT - 4	22061	62	0.6962	0.526547	0.920515	0.142501	-2.54117	0.0110482	0.0110482
years of smoking CAT - 2	10516	15	0.816586	0.484301	1.37686	0.266548	-0.760172	0.447152	0.447152
years of smoking CAT - 3	42351	100	0.951763	0.75474	1.20022	0.118341	-0.41777	0.676116	0.676116
years of smoking CAT - 4	16798	35	0.532303	0.373479	0.758667	0.180794	-3.48763	0.000487324	0.000487324
ever stopped smoking for 6orMore months - 1	29843	61	1.02426	0.736059	1.4253	0.168581	0.142179	0.886939	0.886939
age started smoking in current smokers	22248	40	0.979657	0.921969	1.04095	0.0309651	-0.663756	0.506847	0.506847
number of cigarettes currently smoked daily in Current CigaretteSmokers T3 - T2	10383	21	1.2548	0.613964	2.56454	0.3647	0.622373	0.533697	0.533697
number of cigarettes currently smoked daily in Current CigaretteSmokers T3 - T3	2999	4	0.820081	0.260261	2.58407	0.58558	-0.338727	0.734815	0.734815
time from waking to first cigarette - 2	7461	17	2.57215	0.591463	11.1858	0.749962	1.25972	0.20777	0.20777
time from waking to first cigarette - 3	5652	12	2.07884	0.462154	9.35092	0.767191	0.953881	0.340144	0.340144
time from waking to first cigarette - 4	2124	5	2.43272	0.468814	12.6236	0.840095	1.05822	0.289954	0.289954
time from waking to first cigarette - 5	2546	4	2.11582	0.384987	11.6282	0.869399	0.862026	0.388673	0.388673
smoking compared to 10years previous - 1	3772	5	0.811763	0.303754	2.16939	0.501535	-0.415816	0.677544	0.677544
smoking compared to 10years previous - 3	9548	15	0.569601	0.292614	1.10878	0.339844	-1.65611	0.0976997	0.0976997
smoking status - 1	102020	227	0.876622	0.734744	1.0459	0.09008	-1.4618	0.143797	0.143797
smoking status - 2	30833	55	1.21439	0.907135	1.62571	0.148832	1.3051	0.191858	0.191858
pack years of smoke	256528	473	0.992475	0.986828	0.998155	0.00291142	-2.59435	0.00947695	0.00947695
pack years adult smoking as proportion of lifespan exposed to smoking	256528	473	0.822038	1.64473	2.39737	0.13704	-1.43001	0.152714	0.152714
time spend outdoor in summer	284210	538	0.956303	0.920965	0.992997	0.0192111	-2.32576	0.0200312	0.0200312
time spent outdoor in winter	284270	536	0.919989	0.873236	0.969246	0.0266107	-3.13382	0.00172545	0.00172545
time spent outdoor	280853	530	0.931748	0.887599	0.978094	0.0247671	-2.85429	0.00431338	0.00431338
microalbumine T3 - T2	28474	56	0.762684	0.535844	1.08555	0.180106	-1.50418	0.132536	0.132536
microalbumine T3 - T3	28822	65	0.759479	0.54031	1.06755	0.173722	-1.58369	0.113264	0.113264
enzymatic creatinine T3 - T2	97447	198	1.13092	0.910328	1.40496	0.110707	1.11132	0.26643	0.26643
enzymatic creatinine T3 - T3	97458	207	1.31843	1.05572	1.64651	0.113378	2.43822	0.0147597	0.0147597
potassium T3 - T2	97303	203	1.1175	0.904775	1.38023	0.107736	1.03113	0.302479	0.302479
potassium T3 - T3	96983	195	1.13228	0.914201	1.40239	0.109156	1.13816	0.255053	0.255053
sodium T3 - T2	97204	188	1.03957	0.841979	1.28352	0.107555	0.360773	0.718269	0.718269
sodium T3 - T3	97118	200	1.31526	1.06395	1.62594	0.10819	2.53293	0.0113113	0.0113113
family history of cancer - 1	68648	126	0.853448	0.682846	1.06667	0.113786	-1.39272	0.163706	0.163706
family history of depression - 1	27002	49	1.18816	0.873513	1.61614	0.15696	1.09839	0.272033	0.272033

## Sheet: Supplementary Table 3
Metric	SVM	MLP
AUC	0.9	0.92
PRC	0.82	0.88
Accuracy	0.789474	0.868421
Sensitivity	0.91	0.82
Specificity	0.73	0.89
F1-score	0.74	0.81
